# Supplementary material for: Predicted preference conjoint analysis
Source: PLoS One. 2021 Aug 26;16(8):e0256010. doi: 10.1371/journal.pone.0256010 (PMC8389521; doi:10.1371/journal.pone.0256010)
Supplement: S1 Data — (XLSX) [file pone.0256010.s003.xlsx]

## Sheet:  exp 1 data for revision 
subject	Choice Set	peer choice	own choice	price	resolution	remote	use in hotels	extra channels
5	1	0	0	50	4K	point of sight	yes	Amazon +DIRECTV
5	1	1	1	40	4K	point anywhere	yes	AMAZON+FVG
5	2	0	0	40	1080	point of sight	no	all
5	2	1	1	50	4K	none	yes	FVG+DIRECTV
5	3	1	1	50	4K	point anywhere	yes	FVG+DIRECTV
5	3	0	0	80	4K	point of sight	yes	Amazon +DIRECTV
5	4	0	0	70	1080	none	no	AMAZON+FVG
5	4	1	1	40	4K	point of sight	yes	FVG+DIRECTV
5	5	0	0	80	1080	point anywhere	no	Amazon +DIRECTV
5	5	1	1	50	4K	point of sight	yes	AMAZON+FVG
5	7	0	0	40	4K	point of sight	no	FVG+DIRECTV
5	7	1	1	50	1080	point anywhere	yes	all
5	8	1	0	50	1080	point anywhere	yes	AMAZON+FVG
5	8	0	1	80	4K	none	yes	FVG+DIRECTV
5	9	0	0	50	4K	point of sight	no	AMAZON+FVG
5	9	1	1	70	1080	point anywhere	yes	FVG+DIRECTV
5	10	1	1	80	1080	point of sight	yes	FVG+DIRECTV
5	10	0	0	70	4K	none	no	Amazon +DIRECTV
5	11	0	1	70	1080	point of sight	no	AMAZON+FVG
5	11	1	0	50	1080	point anywhere	no	Amazon +DIRECTV
5	13	0	0	80	4K	point anywhere	yes	AMAZON+FVG
5	13	1	1	40	1080	none	no	all
5	14	1	1	40	1080	point of sight	yes	all
5	14	0	0	70	4K	point anywhere	no	FVG+DIRECTV
5	15	1	1	40	4K	none	no	all
5	15	0	0	70	1080	point of sight	no	Amazon +DIRECTV
5	16	0	0	40	4K	point anywhere	no	Amazon +DIRECTV
5	16	1	1	70	1080	none	yes	FVG+DIRECTV
5	17	1	1	70	4K	point anywhere	no	all
5	17	0	0	40	1080	point of sight	yes	Amazon +DIRECTV
6	1	0	0	50	4K	point of sight	yes	Amazon +DIRECTV
6	1	1	1	40	4K	point anywhere	yes	AMAZON+FVG
6	2	0	0	40	1080	point of sight	no	all
6	2	1	1	50	4K	none	yes	FVG+DIRECTV
6	3	1	1	50	4K	point anywhere	yes	FVG+DIRECTV
6	3	0	0	80	4K	point of sight	yes	Amazon +DIRECTV
6	4	0	0	70	1080	none	no	AMAZON+FVG
6	4	1	1	40	4K	point of sight	yes	FVG+DIRECTV
6	5	0	0	80	1080	point anywhere	no	Amazon +DIRECTV
6	5	1	1	50	4K	point of sight	yes	AMAZON+FVG
6	7	0	0	40	4K	point of sight	no	FVG+DIRECTV
6	7	1	1	50	1080	point anywhere	yes	all
6	8	0	1	50	1080	point anywhere	yes	AMAZON+FVG
6	8	1	0	80	4K	none	yes	FVG+DIRECTV
6	9	1	1	50	4K	point of sight	no	AMAZON+FVG
6	9	0	0	70	1080	point anywhere	yes	FVG+DIRECTV
6	10	0	0	80	1080	point of sight	yes	FVG+DIRECTV
6	10	1	1	70	4K	none	no	Amazon +DIRECTV
6	11	0	0	70	1080	point of sight	no	AMAZON+FVG
6	11	1	1	50	1080	point anywhere	no	Amazon +DIRECTV
6	13	1	1	80	4K	point anywhere	yes	AMAZON+FVG
6	13	0	0	40	1080	none	no	all
6	14	0	0	40	1080	point of sight	yes	all
6	14	1	1	70	4K	point anywhere	no	FVG+DIRECTV
6	15	0	1	40	4K	none	no	all
6	15	1	0	70	1080	point of sight	no	Amazon +DIRECTV
6	16	1	1	40	4K	point anywhere	no	Amazon +DIRECTV
6	16	0	0	70	1080	none	yes	FVG+DIRECTV
6	17	1	1	70	4K	point anywhere	no	all
6	17	0	0	40	1080	point of sight	yes	Amazon +DIRECTV
7	1	0	0	50	4K	point of sight	yes	Amazon +DIRECTV
7	1	1	1	40	4K	point anywhere	yes	AMAZON+FVG
7	2	1	1	40	1080	point of sight	no	all
7	2	0	0	50	4K	none	yes	FVG+DIRECTV
7	3	1	1	50	4K	point anywhere	yes	FVG+DIRECTV
7	3	0	0	80	4K	point of sight	yes	Amazon +DIRECTV
7	4	0	0	70	1080	none	no	AMAZON+FVG
7	4	1	1	40	4K	point of sight	yes	FVG+DIRECTV
7	5	0	0	80	1080	point anywhere	no	Amazon +DIRECTV
7	5	1	1	50	4K	point of sight	yes	AMAZON+FVG
7	7	0	1	40	4K	point of sight	no	FVG+DIRECTV
7	7	1	0	50	1080	point anywhere	yes	all
7	8	1	1	50	1080	point anywhere	yes	AMAZON+FVG
7	8	0	0	80	4K	none	yes	FVG+DIRECTV
7	9	1	1	50	4K	point of sight	no	AMAZON+FVG
7	9	0	0	70	1080	point anywhere	yes	FVG+DIRECTV
7	10	1	1	80	1080	point of sight	yes	FVG+DIRECTV
7	10	0	0	70	4K	none	no	Amazon +DIRECTV
7	11	1	0	70	1080	point of sight	no	AMAZON+FVG
7	11	0	1	50	1080	point anywhere	no	Amazon +DIRECTV
7	13	1	1	80	4K	point anywhere	yes	AMAZON+FVG
7	13	0	0	40	1080	none	no	all
7	14	0	0	40	1080	point of sight	yes	all
7	14	1	1	70	4K	point anywhere	no	FVG+DIRECTV
7	15	1	1	40	4K	none	no	all
7	15	0	0	70	1080	point of sight	no	Amazon +DIRECTV
7	16	1	1	40	4K	point anywhere	no	Amazon +DIRECTV
7	16	0	0	70	1080	none	yes	FVG+DIRECTV
7	17	1	1	70	4K	point anywhere	no	all
7	17	0	0	40	1080	point of sight	yes	Amazon +DIRECTV
8	1	0	0	50	4K	point of sight	yes	Amazon +DIRECTV
8	1	1	1	40	4K	point anywhere	yes	AMAZON+FVG
8	2	0	1	40	1080	point of sight	no	all
8	2	1	0	50	4K	none	yes	FVG+DIRECTV
8	3	1	1	50	4K	point anywhere	yes	FVG+DIRECTV
8	3	0	0	80	4K	point of sight	yes	Amazon +DIRECTV
8	4	0	0	70	1080	none	no	AMAZON+FVG
8	4	1	1	40	4K	point of sight	yes	FVG+DIRECTV
8	5	0	0	80	1080	point anywhere	no	Amazon +DIRECTV
8	5	1	1	50	4K	point of sight	yes	AMAZON+FVG
8	7	1	1	40	4K	point of sight	no	FVG+DIRECTV
8	7	0	0	50	1080	point anywhere	yes	all
8	8	1	1	50	1080	point anywhere	yes	AMAZON+FVG
8	8	0	0	80	4K	none	yes	FVG+DIRECTV
8	9	1	1	50	4K	point of sight	no	AMAZON+FVG
8	9	0	0	70	1080	point anywhere	yes	FVG+DIRECTV
8	10	0	1	80	1080	point of sight	yes	FVG+DIRECTV
8	10	1	0	70	4K	none	no	Amazon +DIRECTV
8	11	1	1	70	1080	point of sight	no	AMAZON+FVG
8	11	0	0	50	1080	point anywhere	no	Amazon +DIRECTV
8	13	1	1	80	4K	point anywhere	yes	AMAZON+FVG
8	13	0	0	40	1080	none	no	all
8	14	1	1	40	1080	point of sight	yes	all
8	14	0	0	70	4K	point anywhere	no	FVG+DIRECTV
8	15	1	1	40	4K	none	no	all
8	15	0	0	70	1080	point of sight	no	Amazon +DIRECTV
8	16	0	1	40	4K	point anywhere	no	Amazon +DIRECTV
8	16	1	0	70	1080	none	yes	FVG+DIRECTV
8	17	1	1	70	4K	point anywhere	no	all
8	17	0	0	40	1080	point of sight	yes	Amazon +DIRECTV
9	1	0	0	50	4K	point of sight	yes	Amazon +DIRECTV
9	1	1	1	40	4K	point anywhere	yes	AMAZON+FVG
9	2	0	1	40	1080	point of sight	no	all
9	2	1	0	50	4K	none	yes	FVG+DIRECTV
9	3	1	1	50	4K	point anywhere	yes	FVG+DIRECTV
9	3	0	0	80	4K	point of sight	yes	Amazon +DIRECTV
9	4	0	0	70	1080	none	no	AMAZON+FVG
9	4	1	1	40	4K	point of sight	yes	FVG+DIRECTV
9	5	0	0	80	1080	point anywhere	no	Amazon +DIRECTV
9	5	1	1	50	4K	point of sight	yes	AMAZON+FVG
9	7	0	0	40	4K	point of sight	no	FVG+DIRECTV
9	7	1	1	50	1080	point anywhere	yes	all
9	8	1	1	50	1080	point anywhere	yes	AMAZON+FVG
9	8	0	0	80	4K	none	yes	FVG+DIRECTV
9	9	1	1	50	4K	point of sight	no	AMAZON+FVG
9	9	0	0	70	1080	point anywhere	yes	FVG+DIRECTV
9	10	1	1	80	1080	point of sight	yes	FVG+DIRECTV
9	10	0	0	70	4K	none	no	Amazon +DIRECTV
9	11	0	0	70	1080	point of sight	no	AMAZON+FVG
9	11	1	1	50	1080	point anywhere	no	Amazon +DIRECTV
9	13	0	0	80	4K	point anywhere	yes	AMAZON+FVG
9	13	1	1	40	1080	none	no	all
9	14	1	1	40	1080	point of sight	yes	all
9	14	0	0	70	4K	point anywhere	no	FVG+DIRECTV
9	15	1	1	40	4K	none	no	all
9	15	0	0	70	1080	point of sight	no	Amazon +DIRECTV
9	16	1	1	40	4K	point anywhere	no	Amazon +DIRECTV
9	16	0	0	70	1080	none	yes	FVG+DIRECTV
9	17	1	1	70	4K	point anywhere	no	all
9	17	0	0	40	1080	point of sight	yes	Amazon +DIRECTV
10	1	0	0	50	4K	point of sight	yes	Amazon +DIRECTV
10	1	1	1	40	4K	point anywhere	yes	AMAZON+FVG
10	2	1	1	40	1080	point of sight	no	all
10	2	0	0	50	4K	none	yes	FVG+DIRECTV
10	3	0		50	4K	point anywhere	yes	FVG+DIRECTV
10	3	1		80	4K	point of sight	yes	Amazon +DIRECTV
10	4	0	0	70	1080	none	no	AMAZON+FVG
10	4	1	1	40	4K	point of sight	yes	FVG+DIRECTV
10	5	0	0	80	1080	point anywhere	no	Amazon +DIRECTV
10	5	1	1	50	4K	point of sight	yes	AMAZON+FVG
10	7	0		40	4K	point of sight	no	FVG+DIRECTV
10	7	1		50	1080	point anywhere	yes	all
10	8	1	1	50	1080	point anywhere	yes	AMAZON+FVG
10	8	0	0	80	4K	none	yes	FVG+DIRECTV
10	9	1	1	50	4K	point of sight	no	AMAZON+FVG
10	9	0	0	70	1080	point anywhere	yes	FVG+DIRECTV
10	10	1	0	80	1080	point of sight	yes	FVG+DIRECTV
10	10	0	1	70	4K	none	no	Amazon +DIRECTV
10	11	1	1	70	1080	point of sight	no	AMAZON+FVG
10	11	0	0	50	1080	point anywhere	no	Amazon +DIRECTV
10	13	1	1	80	4K	point anywhere	yes	AMAZON+FVG
10	13	0	0	40	1080	none	no	all
10	14	1	0	40	1080	point of sight	yes	all
10	14	0	1	70	4K	point anywhere	no	FVG+DIRECTV
10	15		1	40	4K	none	no	all
10	15		0	70	1080	point of sight	no	Amazon +DIRECTV
10	16		1	40	4K	point anywhere	no	Amazon +DIRECTV
10	16		0	70	1080	none	yes	FVG+DIRECTV
10	17	1	0	70	4K	point anywhere	no	all
10	17	0	1	40	1080	point of sight	yes	Amazon +DIRECTV
11	1	0	0	50	4K	point of sight	yes	Amazon +DIRECTV
11	1	1	1	40	4K	point anywhere	yes	AMAZON+FVG
11	2	1	1	40	1080	point of sight	no	all
11	2	0	0	50	4K	none	yes	FVG+DIRECTV
11	3	1	1	50	4K	point anywhere	yes	FVG+DIRECTV
11	3	0	0	80	4K	point of sight	yes	Amazon +DIRECTV
11	4	0	0	70	1080	none	no	AMAZON+FVG
11	4	1	1	40	4K	point of sight	yes	FVG+DIRECTV
11	5	0	0	80	1080	point anywhere	no	Amazon +DIRECTV
11	5	1	1	50	4K	point of sight	yes	AMAZON+FVG
11	7	0	0	40	4K	point of sight	no	FVG+DIRECTV
11	7	1	1	50	1080	point anywhere	yes	all
11	8	1	1	50	1080	point anywhere	yes	AMAZON+FVG
11	8	0	0	80	4K	none	yes	FVG+DIRECTV
11	9	1	1	50	4K	point of sight	no	AMAZON+FVG
11	9	0	0	70	1080	point anywhere	yes	FVG+DIRECTV
11	10	1	1	80	1080	point of sight	yes	FVG+DIRECTV
11	10	0	0	70	4K	none	no	Amazon +DIRECTV
11	11	1	1	70	1080	point of sight	no	AMAZON+FVG
11	11	0	0	50	1080	point anywhere	no	Amazon +DIRECTV
11	13	1	1	80	4K	point anywhere	yes	AMAZON+FVG
11	13	0	0	40	1080	none	no	all
11	14	0	0	40	1080	point of sight	yes	all
11	14	1	1	70	4K	point anywhere	no	FVG+DIRECTV
11	15	1	1	40	4K	none	no	all
11	15	0	0	70	1080	point of sight	no	Amazon +DIRECTV
11	16	1	1	40	4K	point anywhere	no	Amazon +DIRECTV
11	16	0	0	70	1080	none	yes	FVG+DIRECTV
11	17	1	1	70	4K	point anywhere	no	all
11	17	0	0	40	1080	point of sight	yes	Amazon +DIRECTV
14	1	0	0	50	4K	point of sight	yes	Amazon +DIRECTV
14	1	1	1	40	4K	point anywhere	yes	AMAZON+FVG
14	2	0	1	40	1080	point of sight	no	all
14	2	1	0	50	4K	none	yes	FVG+DIRECTV
14	3	1	1	50	4K	point anywhere	yes	FVG+DIRECTV
14	3	0	0	80	4K	point of sight	yes	Amazon +DIRECTV
14	4	1	0	70	1080	none	no	AMAZON+FVG
14	4	0	1	40	4K	point of sight	yes	FVG+DIRECTV
14	5	0	0	80	1080	point anywhere	no	Amazon +DIRECTV
14	5	1	1	50	4K	point of sight	yes	AMAZON+FVG
14	7	0	0	40	4K	point of sight	no	FVG+DIRECTV
14	7	1	1	50	1080	point anywhere	yes	all
14	8	0	1	50	1080	point anywhere	yes	AMAZON+FVG
14	8	1	0	80	4K	none	yes	FVG+DIRECTV
14	9	1	0	50	4K	point of sight	no	AMAZON+FVG
14	9	0	1	70	1080	point anywhere	yes	FVG+DIRECTV
14	10	0	1	80	1080	point of sight	yes	FVG+DIRECTV
14	10	1	0	70	4K	none	no	Amazon +DIRECTV
14	11	1	1	70	1080	point of sight	no	AMAZON+FVG
14	11	0	0	50	1080	point anywhere	no	Amazon +DIRECTV
14	13	1	1	80	4K	point anywhere	yes	AMAZON+FVG
14	13	0	0	40	1080	none	no	all
14	14	1	1	40	1080	point of sight	yes	all
14	14	0	0	70	4K	point anywhere	no	FVG+DIRECTV
14	15	1	1	40	4K	none	no	all
14	15	0	0	70	1080	point of sight	no	Amazon +DIRECTV
14	16	0	0	40	4K	point anywhere	no	Amazon +DIRECTV
14	16	1	1	70	1080	none	yes	FVG+DIRECTV
14	17	1	1	70	4K	point anywhere	no	all
14	17	0	0	40	1080	point of sight	yes	Amazon +DIRECTV
15	1	0	0	50	4K	point of sight	yes	Amazon +DIRECTV
15	1	1	1	40	4K	point anywhere	yes	AMAZON+FVG
15	2	0	1	40	1080	point of sight	no	all
15	2	1	0	50	4K	none	yes	FVG+DIRECTV
15	3	1	1	50	4K	point anywhere	yes	FVG+DIRECTV
15	3	0	0	80	4K	point of sight	yes	Amazon +DIRECTV
15	4	0	0	70	1080	none	no	AMAZON+FVG
15	4	1	1	40	4K	point of sight	yes	FVG+DIRECTV
15	5	0	0	80	1080	point anywhere	no	Amazon +DIRECTV
15	5	1	1	50	4K	point of sight	yes	AMAZON+FVG
15	7		0	40	4K	point of sight	no	FVG+DIRECTV
15	7		1	50	1080	point anywhere	yes	all
15	8	1	1	50	1080	point anywhere	yes	AMAZON+FVG
15	8	0	0	80	4K	none	yes	FVG+DIRECTV
15	9	1	1	50	4K	point of sight	no	AMAZON+FVG
15	9	0	0	70	1080	point anywhere	yes	FVG+DIRECTV
15	10	1	1	80	1080	point of sight	yes	FVG+DIRECTV
15	10	0	0	70	4K	none	no	Amazon +DIRECTV
15	11	1	1	70	1080	point of sight	no	AMAZON+FVG
15	11	0	0	50	1080	point anywhere	no	Amazon +DIRECTV
15	13	1	1	80	4K	point anywhere	yes	AMAZON+FVG
15	13	0	0	40	1080	none	no	all
15	14	0	1	40	1080	point of sight	yes	all
15	14	1	0	70	4K	point anywhere	no	FVG+DIRECTV
15	15	1	1	40	4K	none	no	all
15	15	0	0	70	1080	point of sight	no	Amazon +DIRECTV
15	16	0	0	40	4K	point anywhere	no	Amazon +DIRECTV
15	16	1	1	70	1080	none	yes	FVG+DIRECTV
15	17	1	1	70	4K	point anywhere	no	all
15	17	0	0	40	1080	point of sight	yes	Amazon +DIRECTV
16	1	0	0	50	4K	point of sight	yes	Amazon +DIRECTV
16	1	1	1	40	4K	point anywhere	yes	AMAZON+FVG
16	2	0	0	40	1080	point of sight	no	all
16	2	1	1	50	4K	none	yes	FVG+DIRECTV
16	3	1	1	50	4K	point anywhere	yes	FVG+DIRECTV
16	3	0	0	80	4K	point of sight	yes	Amazon +DIRECTV
16	4	0	0	70	1080	none	no	AMAZON+FVG
16	4	1	1	40	4K	point of sight	yes	FVG+DIRECTV
16	5	0	0	80	1080	point anywhere	no	Amazon +DIRECTV
16	5	1	1	50	4K	point of sight	yes	AMAZON+FVG
16	7	1	1	40	4K	point of sight	no	FVG+DIRECTV
16	7	0	0	50	1080	point anywhere	yes	all
16	8	0	0	50	1080	point anywhere	yes	AMAZON+FVG
16	8	1	1	80	4K	none	yes	FVG+DIRECTV
16	9	1	1	50	4K	point of sight	no	AMAZON+FVG
16	9	0	0	70	1080	point anywhere	yes	FVG+DIRECTV
16	10	0	0	80	1080	point of sight	yes	FVG+DIRECTV
16	10	1	1	70	4K	none	no	Amazon +DIRECTV
16	11	0	0	70	1080	point of sight	no	AMAZON+FVG
16	11	1	1	50	1080	point anywhere	no	Amazon +DIRECTV
16	13	1	1	80	4K	point anywhere	yes	AMAZON+FVG
16	13	0	0	40	1080	none	no	all
16	14	0	0	40	1080	point of sight	yes	all
16	14	1	1	70	4K	point anywhere	no	FVG+DIRECTV
16	15	1	1	40	4K	none	no	all
16	15	0	0	70	1080	point of sight	no	Amazon +DIRECTV
16	16	1	1	40	4K	point anywhere	no	Amazon +DIRECTV
16	16	0	0	70	1080	none	yes	FVG+DIRECTV
16	17	1	1	70	4K	point anywhere	no	all
16	17	0	0	40	1080	point of sight	yes	Amazon +DIRECTV
17	1	0	0	50	4K	point of sight	yes	Amazon +DIRECTV
17	1	1	1	40	4K	point anywhere	yes	AMAZON+FVG
17	2	1	1	40	1080	point of sight	no	all
17	2	0	0	50	4K	none	yes	FVG+DIRECTV
17	3	1	1	50	4K	point anywhere	yes	FVG+DIRECTV
17	3	0	0	80	4K	point of sight	yes	Amazon +DIRECTV
17	4	0	0	70	1080	none	no	AMAZON+FVG
17	4	1	1	40	4K	point of sight	yes	FVG+DIRECTV
17	5	1	0	80	1080	point anywhere	no	Amazon +DIRECTV
17	5	0	1	50	4K	point of sight	yes	AMAZON+FVG
17	7	0	0	40	4K	point of sight	no	FVG+DIRECTV
17	7	1	1	50	1080	point anywhere	yes	all
17	8	1	1	50	1080	point anywhere	yes	AMAZON+FVG
17	8	0	0	80	4K	none	yes	FVG+DIRECTV
17	9	1	1	50	4K	point of sight	no	AMAZON+FVG
17	9	0	0	70	1080	point anywhere	yes	FVG+DIRECTV
17	10	1	1	80	1080	point of sight	yes	FVG+DIRECTV
17	10	0	0	70	4K	none	no	Amazon +DIRECTV
17	11	1	0	70	1080	point of sight	no	AMAZON+FVG
17	11	0	1	50	1080	point anywhere	no	Amazon +DIRECTV
17	13	0	1	80	4K	point anywhere	yes	AMAZON+FVG
17	13	1	0	40	1080	none	no	all
17	14	1	1	40	1080	point of sight	yes	all
17	14	0	0	70	4K	point anywhere	no	FVG+DIRECTV
17	15	0	0	40	4K	none	no	all
17	15	1	1	70	1080	point of sight	no	Amazon +DIRECTV
17	16	0	1	40	4K	point anywhere	no	Amazon +DIRECTV
17	16	1	0	70	1080	none	yes	FVG+DIRECTV
17	17	1	1	70	4K	point anywhere	no	all
17	17	0	0	40	1080	point of sight	yes	Amazon +DIRECTV
18	1	0	0	50	4K	point of sight	yes	Amazon +DIRECTV
18	1	1	1	40	4K	point anywhere	yes	AMAZON+FVG
18	2	1	0	40	1080	point of sight	no	all
18	2	0	1	50	4K	none	yes	FVG+DIRECTV
18	3	1	1	50	4K	point anywhere	yes	FVG+DIRECTV
18	3	0	0	80	4K	point of sight	yes	Amazon +DIRECTV
18	4	0	0	70	1080	none	no	AMAZON+FVG
18	4	1	1	40	4K	point of sight	yes	FVG+DIRECTV
18	5	0	0	80	1080	point anywhere	no	Amazon +DIRECTV
18	5	1	1	50	4K	point of sight	yes	AMAZON+FVG
18	7	0	0	40	4K	point of sight	no	FVG+DIRECTV
18	7	1	1	50	1080	point anywhere	yes	all
18	8	1	1	50	1080	point anywhere	yes	AMAZON+FVG
18	8	0	0	80	4K	none	yes	FVG+DIRECTV
18	9	1	0	50	4K	point of sight	no	AMAZON+FVG
18	9	0	1	70	1080	point anywhere	yes	FVG+DIRECTV
18	10	1	1	80	1080	point of sight	yes	FVG+DIRECTV
18	10	0	0	70	4K	none	no	Amazon +DIRECTV
18	11	0	0	70	1080	point of sight	no	AMAZON+FVG
18	11	1	1	50	1080	point anywhere	no	Amazon +DIRECTV
18	13	0	1	80	4K	point anywhere	yes	AMAZON+FVG
18	13	1	0	40	1080	none	no	all
18	14	1	1	40	1080	point of sight	yes	all
18	14	0	0	70	4K	point anywhere	no	FVG+DIRECTV
18	15	1	1	40	4K	none	no	all
18	15	0	0	70	1080	point of sight	no	Amazon +DIRECTV
18	16	1	0	40	4K	point anywhere	no	Amazon +DIRECTV
18	16	0	1	70	1080	none	yes	FVG+DIRECTV
18	17	1	0	70	4K	point anywhere	no	all
18	17	0	1	40	1080	point of sight	yes	Amazon +DIRECTV
19	1	0	0	50	4K	point of sight	yes	Amazon +DIRECTV
19	1	1	1	40	4K	point anywhere	yes	AMAZON+FVG
19	2	1	1	40	1080	point of sight	no	all
19	2	0	0	50	4K	none	yes	FVG+DIRECTV
19	3	1	1	50	4K	point anywhere	yes	FVG+DIRECTV
19	3	0	0	80	4K	point of sight	yes	Amazon +DIRECTV
19	4	0	0	70	1080	none	no	AMAZON+FVG
19	4	1	1	40	4K	point of sight	yes	FVG+DIRECTV
19	5	0	0	80	1080	point anywhere	no	Amazon +DIRECTV
19	5	1	1	50	4K	point of sight	yes	AMAZON+FVG
19	7	1	0	40	4K	point of sight	no	FVG+DIRECTV
19	7	0	1	50	1080	point anywhere	yes	all
19	8	0	0	50	1080	point anywhere	yes	AMAZON+FVG
19	8		1	80	4K	none	yes	FVG+DIRECTV
19	9		0	50	4K	point of sight	no	AMAZON+FVG
19	9	1	1	70	1080	point anywhere	yes	FVG+DIRECTV
19	10	0	1	80	1080	point of sight	yes	FVG+DIRECTV
19	10	1	0	70	4K	none	no	Amazon +DIRECTV
19	11	1	0	70	1080	point of sight	no	AMAZON+FVG
19	11	0	1	50	1080	point anywhere	no	Amazon +DIRECTV
19	13	0	1	80	4K	point anywhere	yes	AMAZON+FVG
19	13	1	0	40	1080	none	no	all
19	14	0	0	40	1080	point of sight	yes	all
19	14	1	1	70	4K	point anywhere	no	FVG+DIRECTV
19	15	1	1	40	4K	none	no	all
19	15	0	0	70	1080	point of sight	no	Amazon +DIRECTV
19	16	1	0	40	4K	point anywhere	no	Amazon +DIRECTV
19	16	0	1	70	1080	none	yes	FVG+DIRECTV
19	17	1	0	70	4K	point anywhere	no	all
19	17	0	1	40	1080	point of sight	yes	Amazon +DIRECTV
20	1	0	0	50	4K	point of sight	yes	Amazon +DIRECTV
20	1	1	1	40	4K	point anywhere	yes	AMAZON+FVG
20	2	0	0	40	1080	point of sight	no	all
20	2	1	1	50	4K	none	yes	FVG+DIRECTV
20	3	1	1	50	4K	point anywhere	yes	FVG+DIRECTV
20	3	0	0	80	4K	point of sight	yes	Amazon +DIRECTV
20	4	0	0	70	1080	none	no	AMAZON+FVG
20	4	1	1	40	4K	point of sight	yes	FVG+DIRECTV
20	5	0	0	80	1080	point anywhere	no	Amazon +DIRECTV
20	5	1	1	50	4K	point of sight	yes	AMAZON+FVG
20	7	1	1	40	4K	point of sight	no	FVG+DIRECTV
20	7	0	0	50	1080	point anywhere	yes	all
20	8	0	0	50	1080	point anywhere	yes	AMAZON+FVG
20	8	1	1	80	4K	none	yes	FVG+DIRECTV
20	9	1	1	50	4K	point of sight	no	AMAZON+FVG
20	9	0	0	70	1080	point anywhere	yes	FVG+DIRECTV
20	10	1	1	80	1080	point of sight	yes	FVG+DIRECTV
20	10	0	0	70	4K	none	no	Amazon +DIRECTV
20	11	0	0	70	1080	point of sight	no	AMAZON+FVG
20	11	1	1	50	1080	point anywhere	no	Amazon +DIRECTV
20	13	1	1	80	4K	point anywhere	yes	AMAZON+FVG
20	13	0	0	40	1080	none	no	all
20	14	0	0	40	1080	point of sight	yes	all
20	14	1	1	70	4K	point anywhere	no	FVG+DIRECTV
20	15	1	1	40	4K	none	no	all
20	15	0	0	70	1080	point of sight	no	Amazon +DIRECTV
20	16	1	1	40	4K	point anywhere	no	Amazon +DIRECTV
20	16	0	0	70	1080	none	yes	FVG+DIRECTV
20	17	1	1	70	4K	point anywhere	no	all
20	17	0	0	40	1080	point of sight	yes	Amazon +DIRECTV
21	1	0	0	50	4K	point of sight	yes	Amazon +DIRECTV
21	1	1	1	40	4K	point anywhere	yes	AMAZON+FVG
21	2	1	0	40	1080	point of sight	no	all
21	2	0	1	50	4K	none	yes	FVG+DIRECTV
21	3	0	1	50	4K	point anywhere	yes	FVG+DIRECTV
21	3	1	0	80	4K	point of sight	yes	Amazon +DIRECTV
21	4	0	0	70	1080	none	no	AMAZON+FVG
21	4	1	1	40	4K	point of sight	yes	FVG+DIRECTV
21	5	0	0	80	1080	point anywhere	no	Amazon +DIRECTV
21	5	1	1	50	4K	point of sight	yes	AMAZON+FVG
21	7	1	1	40	4K	point of sight	no	FVG+DIRECTV
21	7	0	0	50	1080	point anywhere	yes	all
21	8	1	1	50	1080	point anywhere	yes	AMAZON+FVG
21	8	0	0	80	4K	none	yes	FVG+DIRECTV
21	9	0	0	50	4K	point of sight	no	AMAZON+FVG
21	9	1	1	70	1080	point anywhere	yes	FVG+DIRECTV
21	10	1	1	80	1080	point of sight	yes	FVG+DIRECTV
21	10	0	0	70	4K	none	no	Amazon +DIRECTV
21	11	1	0	70	1080	point of sight	no	AMAZON+FVG
21	11	0	1	50	1080	point anywhere	no	Amazon +DIRECTV
21	13	0	0	80	4K	point anywhere	yes	AMAZON+FVG
21	13	1	1	40	1080	none	no	all
21	14	0	1	40	1080	point of sight	yes	all
21	14	1	0	70	4K	point anywhere	no	FVG+DIRECTV
21	15		1	40	4K	none	no	all
21	15		0	70	1080	point of sight	no	Amazon +DIRECTV
21	16	1	1	40	4K	point anywhere	no	Amazon +DIRECTV
21	16	0	0	70	1080	none	yes	FVG+DIRECTV
21	17	0	0	70	4K	point anywhere	no	all
21	17	1	1	40	1080	point of sight	yes	Amazon +DIRECTV
24	1	0	0	50	4K	point of sight	yes	Amazon +DIRECTV
24	1	1	1	40	4K	point anywhere	yes	AMAZON+FVG
24	2	0	0	40	1080	point of sight	no	all
24	2	1	1	50	4K	none	yes	FVG+DIRECTV
24	3	1	1	50	4K	point anywhere	yes	FVG+DIRECTV
24	3	0	0	80	4K	point of sight	yes	Amazon +DIRECTV
24	4	0	0	70	1080	none	no	AMAZON+FVG
24	4	1	1	40	4K	point of sight	yes	FVG+DIRECTV
24	5	0	0	80	1080	point anywhere	no	Amazon +DIRECTV
24	5	1	1	50	4K	point of sight	yes	AMAZON+FVG
24	7	0	1	40	4K	point of sight	no	FVG+DIRECTV
24	7	1	0	50	1080	point anywhere	yes	all
24	8		1	50	1080	point anywhere	yes	AMAZON+FVG
24	8		0	80	4K	none	yes	FVG+DIRECTV
24	9	1	1	50	4K	point of sight	no	AMAZON+FVG
24	9	0	0	70	1080	point anywhere	yes	FVG+DIRECTV
24	10	1	0	80	1080	point of sight	yes	FVG+DIRECTV
24	10	0	1	70	4K	none	no	Amazon +DIRECTV
24	11		0	70	1080	point of sight	no	AMAZON+FVG
24	11		1	50	1080	point anywhere	no	Amazon +DIRECTV
24	13	1	0	80	4K	point anywhere	yes	AMAZON+FVG
24	13	0	1	40	1080	none	no	all
24	14	0	1	40	1080	point of sight	yes	all
24	14	1	0	70	4K	point anywhere	no	FVG+DIRECTV
24	15	1	1	40	4K	none	no	all
24	15	0	0	70	1080	point of sight	no	Amazon +DIRECTV
24	16	0	1	40	4K	point anywhere	no	Amazon +DIRECTV
24	16	1	0	70	1080	none	yes	FVG+DIRECTV
24	17		1	70	4K	point anywhere	no	all
24	17		0	40	1080	point of sight	yes	Amazon +DIRECTV
25	1	0	0	50	4K	point of sight	yes	Amazon +DIRECTV
25	1	1	1	40	4K	point anywhere	yes	AMAZON+FVG
25	2	1	1	40	1080	point of sight	no	all
25	2	0	0	50	4K	none	yes	FVG+DIRECTV
25	3	1	1	50	4K	point anywhere	yes	FVG+DIRECTV
25	3	0	0	80	4K	point of sight	yes	Amazon +DIRECTV
25	4	0	0	70	1080	none	no	AMAZON+FVG
25	4	1	1	40	4K	point of sight	yes	FVG+DIRECTV
25	5	0	0	80	1080	point anywhere	no	Amazon +DIRECTV
25	5	1	1	50	4K	point of sight	yes	AMAZON+FVG
25	7	1	1	40	4K	point of sight	no	FVG+DIRECTV
25	7	0	0	50	1080	point anywhere	yes	all
25	8	1	1	50	1080	point anywhere	yes	AMAZON+FVG
25	8	0	0	80	4K	none	yes	FVG+DIRECTV
25	9	1	1	50	4K	point of sight	no	AMAZON+FVG
25	9	0	0	70	1080	point anywhere	yes	FVG+DIRECTV
25	10	1	1	80	1080	point of sight	yes	FVG+DIRECTV
25	10	0	0	70	4K	none	no	Amazon +DIRECTV
25	11	1	1	70	1080	point of sight	no	AMAZON+FVG
25	11	0	0	50	1080	point anywhere	no	Amazon +DIRECTV
25	13	1	1	80	4K	point anywhere	yes	AMAZON+FVG
25	13	0	0	40	1080	none	no	all
25	14	0	0	40	1080	point of sight	yes	all
25	14	1	1	70	4K	point anywhere	no	FVG+DIRECTV
25	15	1	1	40	4K	none	no	all
25	15	0	0	70	1080	point of sight	no	Amazon +DIRECTV
25	16	1	1	40	4K	point anywhere	no	Amazon +DIRECTV
25	16	0	0	70	1080	none	yes	FVG+DIRECTV
25	17	1	1	70	4K	point anywhere	no	all
25	17	0	0	40	1080	point of sight	yes	Amazon +DIRECTV
26	1	0	0	50	4K	point of sight	yes	Amazon +DIRECTV
26	1	1	1	40	4K	point anywhere	yes	AMAZON+FVG
26	2	1	1	40	1080	point of sight	no	all
26	2	0	0	50	4K	none	yes	FVG+DIRECTV
26	3	1	1	50	4K	point anywhere	yes	FVG+DIRECTV
26	3	0	0	80	4K	point of sight	yes	Amazon +DIRECTV
26	4	0	0	70	1080	none	no	AMAZON+FVG
26	4	1	1	40	4K	point of sight	yes	FVG+DIRECTV
26	5	0	0	80	1080	point anywhere	no	Amazon +DIRECTV
26	5	1	1	50	4K	point of sight	yes	AMAZON+FVG
26	7	1	1	40	4K	point of sight	no	FVG+DIRECTV
26	7	0	0	50	1080	point anywhere	yes	all
26	8	1	1	50	1080	point anywhere	yes	AMAZON+FVG
26	8	0	0	80	4K	none	yes	FVG+DIRECTV
26	9	1	1	50	4K	point of sight	no	AMAZON+FVG
26	9	0	0	70	1080	point anywhere	yes	FVG+DIRECTV
26	10	1	1	80	1080	point of sight	yes	FVG+DIRECTV
26	10	0	0	70	4K	none	no	Amazon +DIRECTV
26	11	0	1	70	1080	point of sight	no	AMAZON+FVG
26	11	1	0	50	1080	point anywhere	no	Amazon +DIRECTV
26	13	1	1	80	4K	point anywhere	yes	AMAZON+FVG
26	13	0	0	40	1080	none	no	all
26	14	1	1	40	1080	point of sight	yes	all
26	14	0	0	70	4K	point anywhere	no	FVG+DIRECTV
26	15	1	1	40	4K	none	no	all
26	15	0	0	70	1080	point of sight	no	Amazon +DIRECTV
26	16	0	0	40	4K	point anywhere	no	Amazon +DIRECTV
26	16	1	1	70	1080	none	yes	FVG+DIRECTV
26	17	1	1	70	4K	point anywhere	no	all
26	17	0	0	40	1080	point of sight	yes	Amazon +DIRECTV
28	1	0	0	50	4K	point of sight	yes	Amazon +DIRECTV
28	1	1	1	40	4K	point anywhere	yes	AMAZON+FVG
28	2	0	0	40	1080	point of sight	no	all
28	2	1	1	50	4K	none	yes	FVG+DIRECTV
28	3	1	1	50	4K	point anywhere	yes	FVG+DIRECTV
28	3	0	0	80	4K	point of sight	yes	Amazon +DIRECTV
28	4	0	0	70	1080	none	no	AMAZON+FVG
28	4	1	1	40	4K	point of sight	yes	FVG+DIRECTV
28	5	1	1	80	1080	point anywhere	no	Amazon +DIRECTV
28	5	0	0	50	4K	point of sight	yes	AMAZON+FVG
28	7	0	0	40	4K	point of sight	no	FVG+DIRECTV
28	7	1	1	50	1080	point anywhere	yes	all
28	8	1	1	50	1080	point anywhere	yes	AMAZON+FVG
28	8	0	0	80	4K	none	yes	FVG+DIRECTV
28	9	0	0	50	4K	point of sight	no	AMAZON+FVG
28	9	1	1	70	1080	point anywhere	yes	FVG+DIRECTV
28	10	1	1	80	1080	point of sight	yes	FVG+DIRECTV
28	10	0	0	70	4K	none	no	Amazon +DIRECTV
28	11	0	0	70	1080	point of sight	no	AMAZON+FVG
28	11	1	1	50	1080	point anywhere	no	Amazon +DIRECTV
28	13	0	0	80	4K	point anywhere	yes	AMAZON+FVG
28	13	1	1	40	1080	none	no	all
28	14	1	1	40	1080	point of sight	yes	all
28	14	0	0	70	4K	point anywhere	no	FVG+DIRECTV
28	15	1	1	40	4K	none	no	all
28	15	0	0	70	1080	point of sight	no	Amazon +DIRECTV
28	16	1	1	40	4K	point anywhere	no	Amazon +DIRECTV
28	16	0	0	70	1080	none	yes	FVG+DIRECTV
28	17	0	0	70	4K	point anywhere	no	all
28	17	1	1	40	1080	point of sight	yes	Amazon +DIRECTV
30	1	0	0	50	4K	point of sight	yes	Amazon +DIRECTV
30	1	1	1	40	4K	point anywhere	yes	AMAZON+FVG
30	2	1	1	40	1080	point of sight	no	all
30	2	0	0	50	4K	none	yes	FVG+DIRECTV
30	3	1	1	50	4K	point anywhere	yes	FVG+DIRECTV
30	3	0	0	80	4K	point of sight	yes	Amazon +DIRECTV
30	4	1	1	70	1080	none	no	AMAZON+FVG
30	4	0	0	40	4K	point of sight	yes	FVG+DIRECTV
30	5	1	1	80	1080	point anywhere	no	Amazon +DIRECTV
30	5	0	0	50	4K	point of sight	yes	AMAZON+FVG
30	7	0	0	40	4K	point of sight	no	FVG+DIRECTV
30	7	1	1	50	1080	point anywhere	yes	all
30	8	1	1	50	1080	point anywhere	yes	AMAZON+FVG
30	8	0	0	80	4K	none	yes	FVG+DIRECTV
30	9	0	0	50	4K	point of sight	no	AMAZON+FVG
30	9	1	1	70	1080	point anywhere	yes	FVG+DIRECTV
30	10	1	1	80	1080	point of sight	yes	FVG+DIRECTV
30	10	0	0	70	4K	none	no	Amazon +DIRECTV
30	11	1	1	70	1080	point of sight	no	AMAZON+FVG
30	11	0	0	50	1080	point anywhere	no	Amazon +DIRECTV
30	13	0	0	80	4K	point anywhere	yes	AMAZON+FVG
30	13	1	1	40	1080	none	no	all
30	14	1	1	40	1080	point of sight	yes	all
30	14	0	0	70	4K	point anywhere	no	FVG+DIRECTV
30	15	0	0	40	4K	none	no	all
30	15	1	1	70	1080	point of sight	no	Amazon +DIRECTV
30	16	0	0	40	4K	point anywhere	no	Amazon +DIRECTV
30	16	1	1	70	1080	none	yes	FVG+DIRECTV
30	17	0	0	70	4K	point anywhere	no	all
30	17	1	1	40	1080	point of sight	yes	Amazon +DIRECTV
31	1	0	0	50	4K	point of sight	yes	Amazon +DIRECTV
31	1	1	1	40	4K	point anywhere	yes	AMAZON+FVG
31	2	0	0	40	1080	point of sight	no	all
31	2	1	1	50	4K	none	yes	FVG+DIRECTV
31	3	1	1	50	4K	point anywhere	yes	FVG+DIRECTV
31	3	0	0	80	4K	point of sight	yes	Amazon +DIRECTV
31	4	0	0	70	1080	none	no	AMAZON+FVG
31	4	1	1	40	4K	point of sight	yes	FVG+DIRECTV
31	5	0	0	80	1080	point anywhere	no	Amazon +DIRECTV
31	5	1	1	50	4K	point of sight	yes	AMAZON+FVG
31	7	0	0	40	4K	point of sight	no	FVG+DIRECTV
31	7	1	1	50	1080	point anywhere	yes	all
31	8	1	1	50	1080	point anywhere	yes	AMAZON+FVG
31	8	0	0	80	4K	none	yes	FVG+DIRECTV
31	9	1	1	50	4K	point of sight	no	AMAZON+FVG
31	9	0	0	70	1080	point anywhere	yes	FVG+DIRECTV
31	10	1	1	80	1080	point of sight	yes	FVG+DIRECTV
31	10	0	0	70	4K	none	no	Amazon +DIRECTV
31	11	1	1	70	1080	point of sight	no	AMAZON+FVG
31	11	0	0	50	1080	point anywhere	no	Amazon +DIRECTV
31	13	0	0	80	4K	point anywhere	yes	AMAZON+FVG
31	13	1	1	40	1080	none	no	all
31	14	1	1	40	1080	point of sight	yes	all
31	14	0	0	70	4K	point anywhere	no	FVG+DIRECTV
31	15	1	1	40	4K	none	no	all
31	15	0	0	70	1080	point of sight	no	Amazon +DIRECTV
31	16	0	0	40	4K	point anywhere	no	Amazon +DIRECTV
31	16	1	1	70	1080	none	yes	FVG+DIRECTV
31	17	1	1	70	4K	point anywhere	no	all
31	17	0	0	40	1080	point of sight	yes	Amazon +DIRECTV
32	1	0	0	50	4K	point of sight	yes	Amazon +DIRECTV
32	1	1	1	40	4K	point anywhere	yes	AMAZON+FVG
32	2	0	1	40	1080	point of sight	no	all
32	2	1	0	50	4K	none	yes	FVG+DIRECTV
32	3	1	1	50	4K	point anywhere	yes	FVG+DIRECTV
32	3	0	0	80	4K	point of sight	yes	Amazon +DIRECTV
32	4	0	0	70	1080	none	no	AMAZON+FVG
32	4	1	1	40	4K	point of sight	yes	FVG+DIRECTV
32	5	0	0	80	1080	point anywhere	no	Amazon +DIRECTV
32	5	1	1	50	4K	point of sight	yes	AMAZON+FVG
32	7	0	0	40	4K	point of sight	no	FVG+DIRECTV
32	7	1	1	50	1080	point anywhere	yes	all
32	8	1	1	50	1080	point anywhere	yes	AMAZON+FVG
32	8	0	0	80	4K	none	yes	FVG+DIRECTV
32	9	1	1	50	4K	point of sight	no	AMAZON+FVG
32	9	0	0	70	1080	point anywhere	yes	FVG+DIRECTV
32	10	0	0	80	1080	point of sight	yes	FVG+DIRECTV
32	10	1	1	70	4K	none	no	Amazon +DIRECTV
32	11	0	0	70	1080	point of sight	no	AMAZON+FVG
32	11	1	1	50	1080	point anywhere	no	Amazon +DIRECTV
32	13	0	0	80	4K	point anywhere	yes	AMAZON+FVG
32	13	1	1	40	1080	none	no	all
32	14	1	1	40	1080	point of sight	yes	all
32	14	0	0	70	4K	point anywhere	no	FVG+DIRECTV
32	15	1	1	40	4K	none	no	all
32	15	0	0	70	1080	point of sight	no	Amazon +DIRECTV
32	16	0	0	40	4K	point anywhere	no	Amazon +DIRECTV
32	16	1	1	70	1080	none	yes	FVG+DIRECTV
32	17	0	0	70	4K	point anywhere	no	all
32	17	1	1	40	1080	point of sight	yes	Amazon +DIRECTV
33	1	0	0	50	4K	point of sight	yes	Amazon +DIRECTV
33	1	1	1	40	4K	point anywhere	yes	AMAZON+FVG
33	2	0	1	40	1080	point of sight	no	all
33	2	1	0	50	4K	none	yes	FVG+DIRECTV
33	3	1	1	50	4K	point anywhere	yes	FVG+DIRECTV
33	3	0	0	80	4K	point of sight	yes	Amazon +DIRECTV
33	4	0	0	70	1080	none	no	AMAZON+FVG
33	4	1	1	40	4K	point of sight	yes	FVG+DIRECTV
33	5	0	0	80	1080	point anywhere	no	Amazon +DIRECTV
33	5	1	1	50	4K	point of sight	yes	AMAZON+FVG
33	7		1	40	4K	point of sight	no	FVG+DIRECTV
33	7		0	50	1080	point anywhere	yes	all
33	8	0	1	50	1080	point anywhere	yes	AMAZON+FVG
33	8	1	0	80	4K	none	yes	FVG+DIRECTV
33	9	1	1	50	4K	point of sight	no	AMAZON+FVG
33	9	0	0	70	1080	point anywhere	yes	FVG+DIRECTV
33	10	0	0	80	1080	point of sight	yes	FVG+DIRECTV
33	10	1	1	70	4K	none	no	Amazon +DIRECTV
33	11	0	0	70	1080	point of sight	no	AMAZON+FVG
33	11	1	1	50	1080	point anywhere	no	Amazon +DIRECTV
33	13	1	0	80	4K	point anywhere	yes	AMAZON+FVG
33	13	0	1	40	1080	none	no	all
33	14	0	1	40	1080	point of sight	yes	all
33	14	1	0	70	4K	point anywhere	no	FVG+DIRECTV
33	15	1	1	40	4K	none	no	all
33	15	0	0	70	1080	point of sight	no	Amazon +DIRECTV
33	16	1	1	40	4K	point anywhere	no	Amazon +DIRECTV
33	16	0	0	70	1080	none	yes	FVG+DIRECTV
33	17	1	0	70	4K	point anywhere	no	all
33	17	0	1	40	1080	point of sight	yes	Amazon +DIRECTV
34	1	0	0	50	4K	point of sight	yes	Amazon +DIRECTV
34	1	1	1	40	4K	point anywhere	yes	AMAZON+FVG
34	2	0	0	40	1080	point of sight	no	all
34	2	1	1	50	4K	none	yes	FVG+DIRECTV
34	3	1	1	50	4K	point anywhere	yes	FVG+DIRECTV
34	3	0	0	80	4K	point of sight	yes	Amazon +DIRECTV
34	4	0	0	70	1080	none	no	AMAZON+FVG
34	4	1	1	40	4K	point of sight	yes	FVG+DIRECTV
34	5	0	0	80	1080	point anywhere	no	Amazon +DIRECTV
34	5	1	1	50	4K	point of sight	yes	AMAZON+FVG
34	7	1	1	40	4K	point of sight	no	FVG+DIRECTV
34	7	0	0	50	1080	point anywhere	yes	all
34	8	0	0	50	1080	point anywhere	yes	AMAZON+FVG
34	8	1	1	80	4K	none	yes	FVG+DIRECTV
34	9	1	1	50	4K	point of sight	no	AMAZON+FVG
34	9	0	0	70	1080	point anywhere	yes	FVG+DIRECTV
34	10	1	0	80	1080	point of sight	yes	FVG+DIRECTV
34	10	0	1	70	4K	none	no	Amazon +DIRECTV
34	11	1	0	70	1080	point of sight	no	AMAZON+FVG
34	11	0	1	50	1080	point anywhere	no	Amazon +DIRECTV
34	13	1	1	80	4K	point anywhere	yes	AMAZON+FVG
34	13	0	0	40	1080	none	no	all
34	14	1	0	40	1080	point of sight	yes	all
34	14	0	1	70	4K	point anywhere	no	FVG+DIRECTV
34	15	0	1	40	4K	none	no	all
34	15	1	0	70	1080	point of sight	no	Amazon +DIRECTV
34	16	1	1	40	4K	point anywhere	no	Amazon +DIRECTV
34	16	0	0	70	1080	none	yes	FVG+DIRECTV
34	17	1	1	70	4K	point anywhere	no	all
34	17	0	0	40	1080	point of sight	yes	Amazon +DIRECTV
35	1	0	0	50	4K	point of sight	yes	Amazon +DIRECTV
35	1	1	1	40	4K	point anywhere	yes	AMAZON+FVG
35	2	0	1	40	1080	point of sight	no	all
35	2	1	0	50	4K	none	yes	FVG+DIRECTV
35	3	0	1	50	4K	point anywhere	yes	FVG+DIRECTV
35	3	1	0	80	4K	point of sight	yes	Amazon +DIRECTV
35	4		0	70	1080	none	no	AMAZON+FVG
35	4		1	40	4K	point of sight	yes	FVG+DIRECTV
35	5	0	1	80	1080	point anywhere	no	Amazon +DIRECTV
35	5	1	0	50	4K	point of sight	yes	AMAZON+FVG
35	7	0	0	40	4K	point of sight	no	FVG+DIRECTV
35	7	1	1	50	1080	point anywhere	yes	all
35	8	1	1	50	1080	point anywhere	yes	AMAZON+FVG
35	8	0	0	80	4K	none	yes	FVG+DIRECTV
35	9	1	1	50	4K	point of sight	no	AMAZON+FVG
35	9	0	0	70	1080	point anywhere	yes	FVG+DIRECTV
35	10	1	1	80	1080	point of sight	yes	FVG+DIRECTV
35	10	0	0	70	4K	none	no	Amazon +DIRECTV
35	11	1	0	70	1080	point of sight	no	AMAZON+FVG
35	11	0	1	50	1080	point anywhere	no	Amazon +DIRECTV
35	13	1	0	80	4K	point anywhere	yes	AMAZON+FVG
35	13	0	1	40	1080	none	no	all
35	14	0	1	40	1080	point of sight	yes	all
35	14	1	0	70	4K	point anywhere	no	FVG+DIRECTV
35	15	0	1	40	4K	none	no	all
35	15	1	0	70	1080	point of sight	no	Amazon +DIRECTV
35	16	0	1	40	4K	point anywhere	no	Amazon +DIRECTV
35	16	1	0	70	1080	none	yes	FVG+DIRECTV
35	17	1	0	70	4K	point anywhere	no	all
35	17	0	1	40	1080	point of sight	yes	Amazon +DIRECTV
36	1	0	0	50	4K	point of sight	yes	Amazon +DIRECTV
36	1	1	1	40	4K	point anywhere	yes	AMAZON+FVG
36	2	0	0	40	1080	point of sight	no	all
36	2	1	1	50	4K	none	yes	FVG+DIRECTV
36	3	1	1	50	4K	point anywhere	yes	FVG+DIRECTV
36	3	0	0	80	4K	point of sight	yes	Amazon +DIRECTV
36	4	0	0	70	1080	none	no	AMAZON+FVG
36	4	1	1	40	4K	point of sight	yes	FVG+DIRECTV
36	5	0	0	80	1080	point anywhere	no	Amazon +DIRECTV
36	5	1	1	50	4K	point of sight	yes	AMAZON+FVG
36	7	1	1	40	4K	point of sight	no	FVG+DIRECTV
36	7	0	0	50	1080	point anywhere	yes	all
36	8	1	1	50	1080	point anywhere	yes	AMAZON+FVG
36	8	0	0	80	4K	none	yes	FVG+DIRECTV
36	9	1	1	50	4K	point of sight	no	AMAZON+FVG
36	9	0	0	70	1080	point anywhere	yes	FVG+DIRECTV
36	10	1	1	80	1080	point of sight	yes	FVG+DIRECTV
36	10	0	0	70	4K	none	no	Amazon +DIRECTV
36	11	0	0	70	1080	point of sight	no	AMAZON+FVG
36	11	1	1	50	1080	point anywhere	no	Amazon +DIRECTV
36	13	1	1	80	4K	point anywhere	yes	AMAZON+FVG
36	13	0	0	40	1080	none	no	all
36	14	0	0	40	1080	point of sight	yes	all
36	14	1	1	70	4K	point anywhere	no	FVG+DIRECTV
36	15	1	1	40	4K	none	no	all
36	15	0	0	70	1080	point of sight	no	Amazon +DIRECTV
36	16	0	0	40	4K	point anywhere	no	Amazon +DIRECTV
36	16	1	1	70	1080	none	yes	FVG+DIRECTV
36	17	1	1	70	4K	point anywhere	no	all
36	17	0	0	40	1080	point of sight	yes	Amazon +DIRECTV
37	1	0	0	50	4K	point of sight	yes	Amazon +DIRECTV
37	1	1	1	40	4K	point anywhere	yes	AMAZON+FVG
37	2	0	0	40	1080	point of sight	no	all
37	2	1	1	50	4K	none	yes	FVG+DIRECTV
37	3	1	1	50	4K	point anywhere	yes	FVG+DIRECTV
37	3	0	0	80	4K	point of sight	yes	Amazon +DIRECTV
37	4	0	0	70	1080	none	no	AMAZON+FVG
37	4	1	1	40	4K	point of sight	yes	FVG+DIRECTV
37	5	0	0	80	1080	point anywhere	no	Amazon +DIRECTV
37	5	1	1	50	4K	point of sight	yes	AMAZON+FVG
37	7	0	0	40	4K	point of sight	no	FVG+DIRECTV
37	7	1	1	50	1080	point anywhere	yes	all
37	8	1	1	50	1080	point anywhere	yes	AMAZON+FVG
37	8	0	0	80	4K	none	yes	FVG+DIRECTV
37	9		1	50	4K	point of sight	no	AMAZON+FVG
37	9		0	70	1080	point anywhere	yes	FVG+DIRECTV
37	10		1	80	1080	point of sight	yes	FVG+DIRECTV
37	10		0	70	4K	none	no	Amazon +DIRECTV
37	11	1	1	70	1080	point of sight	no	AMAZON+FVG
37	11	0	0	50	1080	point anywhere	no	Amazon +DIRECTV
37	13		0	80	4K	point anywhere	yes	AMAZON+FVG
37	13		1	40	1080	none	no	all
37	14	1	1	40	1080	point of sight	yes	all
37	14	0	0	70	4K	point anywhere	no	FVG+DIRECTV
37	15	1	1	40	4K	none	no	all
37	15	0	0	70	1080	point of sight	no	Amazon +DIRECTV
37	16	1	0	40	4K	point anywhere	no	Amazon +DIRECTV
37	16	0	1	70	1080	none	yes	FVG+DIRECTV
37	17	0	1	70	4K	point anywhere	no	all
37	17	1	0	40	1080	point of sight	yes	Amazon +DIRECTV
38	1	0	0	50	4K	point of sight	yes	Amazon +DIRECTV
38	1	1	1	40	4K	point anywhere	yes	AMAZON+FVG
38	2	0	0	40	1080	point of sight	no	all
38	2	1	1	50	4K	none	yes	FVG+DIRECTV
38	3	1	1	50	4K	point anywhere	yes	FVG+DIRECTV
38	3	0	0	80	4K	point of sight	yes	Amazon +DIRECTV
38	4	0	0	70	1080	none	no	AMAZON+FVG
38	4	1	1	40	4K	point of sight	yes	FVG+DIRECTV
38	5	0	0	80	1080	point anywhere	no	Amazon +DIRECTV
38	5	1	1	50	4K	point of sight	yes	AMAZON+FVG
38	7	0	0	40	4K	point of sight	no	FVG+DIRECTV
38	7	1	1	50	1080	point anywhere	yes	all
38	8	1	1	50	1080	point anywhere	yes	AMAZON+FVG
38	8	0	0	80	4K	none	yes	FVG+DIRECTV
38	9	0	0	50	4K	point of sight	no	AMAZON+FVG
38	9	1	1	70	1080	point anywhere	yes	FVG+DIRECTV
38	10	1	1	80	1080	point of sight	yes	FVG+DIRECTV
38	10	0	0	70	4K	none	no	Amazon +DIRECTV
38	11	1	1	70	1080	point of sight	no	AMAZON+FVG
38	11	0	0	50	1080	point anywhere	no	Amazon +DIRECTV
38	13	0	0	80	4K	point anywhere	yes	AMAZON+FVG
38	13	1	1	40	1080	none	no	all
38	14	1	1	40	1080	point of sight	yes	all
38	14	0	0	70	4K	point anywhere	no	FVG+DIRECTV
38	15	1	1	40	4K	none	no	all
38	15	0	0	70	1080	point of sight	no	Amazon +DIRECTV
38	16	0	0	40	4K	point anywhere	no	Amazon +DIRECTV
38	16	1	1	70	1080	none	yes	FVG+DIRECTV
38	17	0	1	70	4K	point anywhere	no	all
38	17	1	0	40	1080	point of sight	yes	Amazon +DIRECTV
39	1	0	0	50	4K	point of sight	yes	Amazon +DIRECTV
39	1	1	1	40	4K	point anywhere	yes	AMAZON+FVG
39	2	1	1	40	1080	point of sight	no	all
39	2	0	0	50	4K	none	yes	FVG+DIRECTV
39	3	1	1	50	4K	point anywhere	yes	FVG+DIRECTV
39	3	0	0	80	4K	point of sight	yes	Amazon +DIRECTV
39	4	0	0	70	1080	none	no	AMAZON+FVG
39	4	1	1	40	4K	point of sight	yes	FVG+DIRECTV
39	5	0	0	80	1080	point anywhere	no	Amazon +DIRECTV
39	5	1	1	50	4K	point of sight	yes	AMAZON+FVG
39	7	1	1	40	4K	point of sight	no	FVG+DIRECTV
39	7	0	0	50	1080	point anywhere	yes	all
39	8	1	1	50	1080	point anywhere	yes	AMAZON+FVG
39	8	0	0	80	4K	none	yes	FVG+DIRECTV
39	9	1	1	50	4K	point of sight	no	AMAZON+FVG
39	9	0	0	70	1080	point anywhere	yes	FVG+DIRECTV
39	10	1	1	80	1080	point of sight	yes	FVG+DIRECTV
39	10	0	0	70	4K	none	no	Amazon +DIRECTV
39	11	0	0	70	1080	point of sight	no	AMAZON+FVG
39	11	1	1	50	1080	point anywhere	no	Amazon +DIRECTV
39	13	0	0	80	4K	point anywhere	yes	AMAZON+FVG
39	13	1	1	40	1080	none	no	all
39	14	1	1	40	1080	point of sight	yes	all
39	14	0	0	70	4K	point anywhere	no	FVG+DIRECTV
39	15	1	1	40	4K	none	no	all
39	15	0	0	70	1080	point of sight	no	Amazon +DIRECTV
39	16	1	1	40	4K	point anywhere	no	Amazon +DIRECTV
39	16	0	0	70	1080	none	yes	FVG+DIRECTV
39	17	1	1	70	4K	point anywhere	no	all
39	17	0	0	40	1080	point of sight	yes	Amazon +DIRECTV
40	1	1	1	50	4K	point of sight	yes	Amazon +DIRECTV
40	1	0	0	40	4K	point anywhere	yes	AMAZON+FVG
40	2	1	1	40	1080	point of sight	no	all
40	2	0	0	50	4K	none	yes	FVG+DIRECTV
40	3	1	0	50	4K	point anywhere	yes	FVG+DIRECTV
40	3	0	1	80	4K	point of sight	yes	Amazon +DIRECTV
40	4	1	1	70	1080	none	no	AMAZON+FVG
40	4	0	0	40	4K	point of sight	yes	FVG+DIRECTV
40	5	1	0	80	1080	point anywhere	no	Amazon +DIRECTV
40	5	0	1	50	4K	point of sight	yes	AMAZON+FVG
40	7	1	1	40	4K	point of sight	no	FVG+DIRECTV
40	7	0	0	50	1080	point anywhere	yes	all
40	8	1	0	50	1080	point anywhere	yes	AMAZON+FVG
40	8	0	1	80	4K	none	yes	FVG+DIRECTV
40	9	1	0	50	4K	point of sight	no	AMAZON+FVG
40	9	0	1	70	1080	point anywhere	yes	FVG+DIRECTV
40	10	0	0	80	1080	point of sight	yes	FVG+DIRECTV
40	10	1	1	70	4K	none	no	Amazon +DIRECTV
40	11	0	1	70	1080	point of sight	no	AMAZON+FVG
40	11	1	0	50	1080	point anywhere	no	Amazon +DIRECTV
40	13	0	1	80	4K	point anywhere	yes	AMAZON+FVG
40	13	1	0	40	1080	none	no	all
40	14	0	1	40	1080	point of sight	yes	all
40	14	1	0	70	4K	point anywhere	no	FVG+DIRECTV
40	15	1	1	40	4K	none	no	all
40	15	0	0	70	1080	point of sight	no	Amazon +DIRECTV
40	16	0	0	40	4K	point anywhere	no	Amazon +DIRECTV
40	16	1	1	70	1080	none	yes	FVG+DIRECTV
40	17	0	0	70	4K	point anywhere	no	all
40	17	1	1	40	1080	point of sight	yes	Amazon +DIRECTV
41	1	0	1	50	4K	point of sight	yes	Amazon +DIRECTV
41	1	1	0	40	4K	point anywhere	yes	AMAZON+FVG
41	2	0	1	40	1080	point of sight	no	all
41	2	1	0	50	4K	none	yes	FVG+DIRECTV
41	3	0	1	50	4K	point anywhere	yes	FVG+DIRECTV
41	3	1	0	80	4K	point of sight	yes	Amazon +DIRECTV
41	4	1	0	70	1080	none	no	AMAZON+FVG
41	4	0	1	40	4K	point of sight	yes	FVG+DIRECTV
41	5	1	1	80	1080	point anywhere	no	Amazon +DIRECTV
41	5	0	0	50	4K	point of sight	yes	AMAZON+FVG
41	7	1	0	40	4K	point of sight	no	FVG+DIRECTV
41	7	0	1	50	1080	point anywhere	yes	all
41	8	0	1	50	1080	point anywhere	yes	AMAZON+FVG
41	8	1	0	80	4K	none	yes	FVG+DIRECTV
41	9	1	0	50	4K	point of sight	no	AMAZON+FVG
41	9	0	1	70	1080	point anywhere	yes	FVG+DIRECTV
41	10	0	1	80	1080	point of sight	yes	FVG+DIRECTV
41	10	1	0	70	4K	none	no	Amazon +DIRECTV
41	11	0	1	70	1080	point of sight	no	AMAZON+FVG
41	11	1	0	50	1080	point anywhere	no	Amazon +DIRECTV
41	13	0	1	80	4K	point anywhere	yes	AMAZON+FVG
41	13	1	0	40	1080	none	no	all
41	14	0	1	40	1080	point of sight	yes	all
41	14	1	0	70	4K	point anywhere	no	FVG+DIRECTV
41	15	0	0	40	4K	none	no	all
41	15	1	1	70	1080	point of sight	no	Amazon +DIRECTV
41	16		1	40	4K	point anywhere	no	Amazon +DIRECTV
41	16		0	70	1080	none	yes	FVG+DIRECTV
41	17	0	1	70	4K	point anywhere	no	all
41	17	1	0	40	1080	point of sight	yes	Amazon +DIRECTV
42	1	1	1	50	4K	point of sight	yes	Amazon +DIRECTV
42	1	0	0	40	4K	point anywhere	yes	AMAZON+FVG
42	2	1	1	40	1080	point of sight	no	all
42	2	0	0	50	4K	none	yes	FVG+DIRECTV
42	3	1	1	50	4K	point anywhere	yes	FVG+DIRECTV
42	3	0	0	80	4K	point of sight	yes	Amazon +DIRECTV
42	4		0	70	1080	none	no	AMAZON+FVG
42	4		1	40	4K	point of sight	yes	FVG+DIRECTV
42	5		0	80	1080	point anywhere	no	Amazon +DIRECTV
42	5		1	50	4K	point of sight	yes	AMAZON+FVG
42	7	0	0	40	4K	point of sight	no	FVG+DIRECTV
42	7	1	1	50	1080	point anywhere	yes	all
42	8	1	1	50	1080	point anywhere	yes	AMAZON+FVG
42	8	0	0	80	4K	none	yes	FVG+DIRECTV
42	9	0	1	50	4K	point of sight	no	AMAZON+FVG
42	9	1	0	70	1080	point anywhere	yes	FVG+DIRECTV
42	10	1	1	80	1080	point of sight	yes	FVG+DIRECTV
42	10	0	0	70	4K	none	no	Amazon +DIRECTV
42	11	1	0	70	1080	point of sight	no	AMAZON+FVG
42	11	0	1	50	1080	point anywhere	no	Amazon +DIRECTV
42	13	1	0	80	4K	point anywhere	yes	AMAZON+FVG
42	13	0	1	40	1080	none	no	all
42	14	1	1	40	1080	point of sight	yes	all
42	14	0	0	70	4K	point anywhere	no	FVG+DIRECTV
42	15	0	1	40	4K	none	no	all
42	15	1	0	70	1080	point of sight	no	Amazon +DIRECTV
42	16	0	1	40	4K	point anywhere	no	Amazon +DIRECTV
42	16	1	0	70	1080	none	yes	FVG+DIRECTV
42	17	0	0	70	4K	point anywhere	no	all
42	17	1	1	40	1080	point of sight	yes	Amazon +DIRECTV
43	1	0	0	50	4K	point of sight	yes	Amazon +DIRECTV
43	1	1	1	40	4K	point anywhere	yes	AMAZON+FVG
43	2		1	40	1080	point of sight	no	all
43	2		0	50	4K	none	yes	FVG+DIRECTV
43	3	1	1	50	4K	point anywhere	yes	FVG+DIRECTV
43	3	0	0	80	4K	point of sight	yes	Amazon +DIRECTV
43	4	0	0	70	1080	none	no	AMAZON+FVG
43	4	1	1	40	4K	point of sight	yes	FVG+DIRECTV
43	5	0	0	80	1080	point anywhere	no	Amazon +DIRECTV
43	5	1	1	50	4K	point of sight	yes	AMAZON+FVG
43	7	0	0	40	4K	point of sight	no	FVG+DIRECTV
43	7	1	1	50	1080	point anywhere	yes	all
43	8	1	1	50	1080	point anywhere	yes	AMAZON+FVG
43	8	0	0	80	4K	none	yes	FVG+DIRECTV
43	9		0	50	4K	point of sight	no	AMAZON+FVG
43	9		1	70	1080	point anywhere	yes	FVG+DIRECTV
43	10	1	1	80	1080	point of sight	yes	FVG+DIRECTV
43	10	0	0	70	4K	none	no	Amazon +DIRECTV
43	11		1	70	1080	point of sight	no	AMAZON+FVG
43	11		0	50	1080	point anywhere	no	Amazon +DIRECTV
43	13	0	0	80	4K	point anywhere	yes	AMAZON+FVG
43	13	1	1	40	1080	none	no	all
43	14	1	1	40	1080	point of sight	yes	all
43	14	0	0	70	4K	point anywhere	no	FVG+DIRECTV
43	15	1	1	40	4K	none	no	all
43	15	0	0	70	1080	point of sight	no	Amazon +DIRECTV
43	16	1	1	40	4K	point anywhere	no	Amazon +DIRECTV
43	16	0	0	70	1080	none	yes	FVG+DIRECTV
43	17	1	1	70	4K	point anywhere	no	all
43	17	0	0	40	1080	point of sight	yes	Amazon +DIRECTV
44	1	0	0	50	4K	point of sight	yes	Amazon +DIRECTV
44	1	1	1	40	4K	point anywhere	yes	AMAZON+FVG
44	2	1	1	40	1080	point of sight	no	all
44	2	0	0	50	4K	none	yes	FVG+DIRECTV
44	3	1	1	50	4K	point anywhere	yes	FVG+DIRECTV
44	3	0	0	80	4K	point of sight	yes	Amazon +DIRECTV
44	4	0	0	70	1080	none	no	AMAZON+FVG
44	4	1	1	40	4K	point of sight	yes	FVG+DIRECTV
44	5	0	0	80	1080	point anywhere	no	Amazon +DIRECTV
44	5	1	1	50	4K	point of sight	yes	AMAZON+FVG
44	7	0	0	40	4K	point of sight	no	FVG+DIRECTV
44	7	1	1	50	1080	point anywhere	yes	all
44	8	1	1	50	1080	point anywhere	yes	AMAZON+FVG
44	8	0	0	80	4K	none	yes	FVG+DIRECTV
44	9		1	50	4K	point of sight	no	AMAZON+FVG
44	9		0	70	1080	point anywhere	yes	FVG+DIRECTV
44	10	1	1	80	1080	point of sight	yes	FVG+DIRECTV
44	10	0	0	70	4K	none	no	Amazon +DIRECTV
44	11	0	0	70	1080	point of sight	no	AMAZON+FVG
44	11	1	1	50	1080	point anywhere	no	Amazon +DIRECTV
44	13	0	0	80	4K	point anywhere	yes	AMAZON+FVG
44	13	1	1	40	1080	none	no	all
44	14	1	1	40	1080	point of sight	yes	all
44	14	0	0	70	4K	point anywhere	no	FVG+DIRECTV
44	15	0	1	40	4K	none	no	all
44	15	1	0	70	1080	point of sight	no	Amazon +DIRECTV
44	16	1	1	40	4K	point anywhere	no	Amazon +DIRECTV
44	16	0	0	70	1080	none	yes	FVG+DIRECTV
44	17	1	1	70	4K	point anywhere	no	all
44	17	0	0	40	1080	point of sight	yes	Amazon +DIRECTV
45	1	0	0	50	4K	point of sight	yes	Amazon +DIRECTV
45	1	1	1	40	4K	point anywhere	yes	AMAZON+FVG
45	2	1	1	40	1080	point of sight	no	all
45	2	0	0	50	4K	none	yes	FVG+DIRECTV
45	3	1	1	50	4K	point anywhere	yes	FVG+DIRECTV
45	3	0	0	80	4K	point of sight	yes	Amazon +DIRECTV
45	4	0	0	70	1080	none	no	AMAZON+FVG
45	4	1	1	40	4K	point of sight	yes	FVG+DIRECTV
45	5	0	0	80	1080	point anywhere	no	Amazon +DIRECTV
45	5	1	1	50	4K	point of sight	yes	AMAZON+FVG
45	7	0	0	40	4K	point of sight	no	FVG+DIRECTV
45	7	1	1	50	1080	point anywhere	yes	all
45	8	1	1	50	1080	point anywhere	yes	AMAZON+FVG
45	8	0	0	80	4K	none	yes	FVG+DIRECTV
45	9	1	1	50	4K	point of sight	no	AMAZON+FVG
45	9	0	0	70	1080	point anywhere	yes	FVG+DIRECTV
45	10	0	0	80	1080	point of sight	yes	FVG+DIRECTV
45	10	1	1	70	4K	none	no	Amazon +DIRECTV
45	11	1	1	70	1080	point of sight	no	AMAZON+FVG
45	11	0	0	50	1080	point anywhere	no	Amazon +DIRECTV
45	13	1	1	80	4K	point anywhere	yes	AMAZON+FVG
45	13	0	0	40	1080	none	no	all
45	14	0	0	40	1080	point of sight	yes	all
45	14	1	1	70	4K	point anywhere	no	FVG+DIRECTV
45	15	1	1	40	4K	none	no	all
45	15	0	0	70	1080	point of sight	no	Amazon +DIRECTV
45	16	1	1	40	4K	point anywhere	no	Amazon +DIRECTV
45	16	0	0	70	1080	none	yes	FVG+DIRECTV
45	17	1	1	70	4K	point anywhere	no	all
45	17	0	0	40	1080	point of sight	yes	Amazon +DIRECTV
49	1	0	0	50	4K	point of sight	yes	Amazon +DIRECTV
49	1	1	1	40	4K	point anywhere	yes	AMAZON+FVG
49	2	1	1	40	1080	point of sight	no	all
49	2	0	0	50	4K	none	yes	FVG+DIRECTV
49	3	1	1	50	4K	point anywhere	yes	FVG+DIRECTV
49	3	0	0	80	4K	point of sight	yes	Amazon +DIRECTV
49	4	0	0	70	1080	none	no	AMAZON+FVG
49	4	1	1	40	4K	point of sight	yes	FVG+DIRECTV
49	5	0	0	80	1080	point anywhere	no	Amazon +DIRECTV
49	5	1	1	50	4K	point of sight	yes	AMAZON+FVG
49	7	1	0	40	4K	point of sight	no	FVG+DIRECTV
49	7	0	1	50	1080	point anywhere	yes	all
49	8	0	1	50	1080	point anywhere	yes	AMAZON+FVG
49	8	1	0	80	4K	none	yes	FVG+DIRECTV
49	9	0	1	50	4K	point of sight	no	AMAZON+FVG
49	9	1	0	70	1080	point anywhere	yes	FVG+DIRECTV
49	10	1	1	80	1080	point of sight	yes	FVG+DIRECTV
49	10	0	0	70	4K	none	no	Amazon +DIRECTV
49	11	0	0	70	1080	point of sight	no	AMAZON+FVG
49	11	1	1	50	1080	point anywhere	no	Amazon +DIRECTV
49	13	0	0	80	4K	point anywhere	yes	AMAZON+FVG
49	13	1	1	40	1080	none	no	all
49	14	1	1	40	1080	point of sight	yes	all
49	14	0	0	70	4K	point anywhere	no	FVG+DIRECTV
49	15	1	1	40	4K	none	no	all
49	15	0	0	70	1080	point of sight	no	Amazon +DIRECTV
49	16	0	0	40	4K	point anywhere	no	Amazon +DIRECTV
49	16	1	1	70	1080	none	yes	FVG+DIRECTV
49	17	1	1	70	4K	point anywhere	no	all
49	17	0	0	40	1080	point of sight	yes	Amazon +DIRECTV
51	1	0	0	50	4K	point of sight	yes	Amazon +DIRECTV
51	1	1	1	40	4K	point anywhere	yes	AMAZON+FVG
51	2		0	40	1080	point of sight	no	all
51	2		1	50	4K	none	yes	FVG+DIRECTV
51	3	1	1	50	4K	point anywhere	yes	FVG+DIRECTV
51	3	0	0	80	4K	point of sight	yes	Amazon +DIRECTV
51	4		0	70	1080	none	no	AMAZON+FVG
51	4		1	40	4K	point of sight	yes	FVG+DIRECTV
51	5	0	0	80	1080	point anywhere	no	Amazon +DIRECTV
51	5	1	1	50	4K	point of sight	yes	AMAZON+FVG
51	7	0	0	40	4K	point of sight	no	FVG+DIRECTV
51	7	1	1	50	1080	point anywhere	yes	all
51	8	1	1	50	1080	point anywhere	yes	AMAZON+FVG
51	8	0	0	80	4K	none	yes	FVG+DIRECTV
51	9	0	0	50	4K	point of sight	no	AMAZON+FVG
51	9	1	1	70	1080	point anywhere	yes	FVG+DIRECTV
51	10	1	1	80	1080	point of sight	yes	FVG+DIRECTV
51	10	0	0	70	4K	none	no	Amazon +DIRECTV
51	11	1	1	70	1080	point of sight	no	AMAZON+FVG
51	11	0	0	50	1080	point anywhere	no	Amazon +DIRECTV
51	13	0	0	80	4K	point anywhere	yes	AMAZON+FVG
51	13	1	1	40	1080	none	no	all
51	14	1	1	40	1080	point of sight	yes	all
51	14	0	0	70	4K	point anywhere	no	FVG+DIRECTV
51	15	1	1	40	4K	none	no	all
51	15	0	0	70	1080	point of sight	no	Amazon +DIRECTV
51	16	0	0	40	4K	point anywhere	no	Amazon +DIRECTV
51	16	1	1	70	1080	none	yes	FVG+DIRECTV
51	17	1	1	70	4K	point anywhere	no	all
51	17	0	0	40	1080	point of sight	yes	Amazon +DIRECTV
52	1	0	0	50	4K	point of sight	yes	Amazon +DIRECTV
52	1	1	1	40	4K	point anywhere	yes	AMAZON+FVG
52	2	1	1	40	1080	point of sight	no	all
52	2	0	0	50	4K	none	yes	FVG+DIRECTV
52	3	1	1	50	4K	point anywhere	yes	FVG+DIRECTV
52	3	0	0	80	4K	point of sight	yes	Amazon +DIRECTV
52	4	0	0	70	1080	none	no	AMAZON+FVG
52	4	1	1	40	4K	point of sight	yes	FVG+DIRECTV
52	5	0	0	80	1080	point anywhere	no	Amazon +DIRECTV
52	5	1	1	50	4K	point of sight	yes	AMAZON+FVG
52	7	1	1	40	4K	point of sight	no	FVG+DIRECTV
52	7	0	0	50	1080	point anywhere	yes	all
52	8	0	0	50	1080	point anywhere	yes	AMAZON+FVG
52	8	1	1	80	4K	none	yes	FVG+DIRECTV
52	9	1	1	50	4K	point of sight	no	AMAZON+FVG
52	9	0	0	70	1080	point anywhere	yes	FVG+DIRECTV
52	10	1	1	80	1080	point of sight	yes	FVG+DIRECTV
52	10	0	0	70	4K	none	no	Amazon +DIRECTV
52	11	0	0	70	1080	point of sight	no	AMAZON+FVG
52	11	1	1	50	1080	point anywhere	no	Amazon +DIRECTV
52	13	1	1	80	4K	point anywhere	yes	AMAZON+FVG
52	13	0	0	40	1080	none	no	all
52	14	1	1	40	1080	point of sight	yes	all
52	14	0	0	70	4K	point anywhere	no	FVG+DIRECTV
52	15	1	1	40	4K	none	no	all
52	15	0	0	70	1080	point of sight	no	Amazon +DIRECTV
52	16	1	1	40	4K	point anywhere	no	Amazon +DIRECTV
52	16	0	0	70	1080	none	yes	FVG+DIRECTV
52	17	1	1	70	4K	point anywhere	no	all
52	17	0	0	40	1080	point of sight	yes	Amazon +DIRECTV
53	1	0	0	50	4K	point of sight	yes	Amazon +DIRECTV
53	1	1	1	40	4K	point anywhere	yes	AMAZON+FVG
53	2	0	0	40	1080	point of sight	no	all
53	2	1	1	50	4K	none	yes	FVG+DIRECTV
53	3	1	1	50	4K	point anywhere	yes	FVG+DIRECTV
53	3	0	0	80	4K	point of sight	yes	Amazon +DIRECTV
53	4	0	0	70	1080	none	no	AMAZON+FVG
53	4	1	1	40	4K	point of sight	yes	FVG+DIRECTV
53	5	0	0	80	1080	point anywhere	no	Amazon +DIRECTV
53	5	1	1	50	4K	point of sight	yes	AMAZON+FVG
53	7	1	0	40	4K	point of sight	no	FVG+DIRECTV
53	7	0	1	50	1080	point anywhere	yes	all
53	8	0	0	50	1080	point anywhere	yes	AMAZON+FVG
53	8	1	1	80	4K	none	yes	FVG+DIRECTV
53	9	0	0	50	4K	point of sight	no	AMAZON+FVG
53	9	1	1	70	1080	point anywhere	yes	FVG+DIRECTV
53	10	1	1	80	1080	point of sight	yes	FVG+DIRECTV
53	10	0	0	70	4K	none	no	Amazon +DIRECTV
53	11	1	0	70	1080	point of sight	no	AMAZON+FVG
53	11	0	1	50	1080	point anywhere	no	Amazon +DIRECTV
53	13	1	1	80	4K	point anywhere	yes	AMAZON+FVG
53	13	0	0	40	1080	none	no	all
53	14	1	1	40	1080	point of sight	yes	all
53	14	0	0	70	4K	point anywhere	no	FVG+DIRECTV
53	15	0	1	40	4K	none	no	all
53	15	1	0	70	1080	point of sight	no	Amazon +DIRECTV
53	16	0	0	40	4K	point anywhere	no	Amazon +DIRECTV
53	16	1	1	70	1080	none	yes	FVG+DIRECTV
53	17	0	0	70	4K	point anywhere	no	all
53	17	1	1	40	1080	point of sight	yes	Amazon +DIRECTV
54	1	0	0	50	4K	point of sight	yes	Amazon +DIRECTV
54	1	1	1	40	4K	point anywhere	yes	AMAZON+FVG
54	2	0	0	40	1080	point of sight	no	all
54	2	1	1	50	4K	none	yes	FVG+DIRECTV
54	3	1	1	50	4K	point anywhere	yes	FVG+DIRECTV
54	3	0	0	80	4K	point of sight	yes	Amazon +DIRECTV
54	4	0	0	70	1080	none	no	AMAZON+FVG
54	4	1	1	40	4K	point of sight	yes	FVG+DIRECTV
54	5	0	0	80	1080	point anywhere	no	Amazon +DIRECTV
54	5	1	1	50	4K	point of sight	yes	AMAZON+FVG
54	7	1	1	40	4K	point of sight	no	FVG+DIRECTV
54	7	0	0	50	1080	point anywhere	yes	all
54	8	0	0	50	1080	point anywhere	yes	AMAZON+FVG
54	8	1	1	80	4K	none	yes	FVG+DIRECTV
54	9	1	1	50	4K	point of sight	no	AMAZON+FVG
54	9	0	0	70	1080	point anywhere	yes	FVG+DIRECTV
54	10	1	1	80	1080	point of sight	yes	FVG+DIRECTV
54	10	0	0	70	4K	none	no	Amazon +DIRECTV
54	11	1	1	70	1080	point of sight	no	AMAZON+FVG
54	11	0	0	50	1080	point anywhere	no	Amazon +DIRECTV
54	13	1	1	80	4K	point anywhere	yes	AMAZON+FVG
54	13	0	0	40	1080	none	no	all
54	14	0	0	40	1080	point of sight	yes	all
54	14	1	1	70	4K	point anywhere	no	FVG+DIRECTV
54	15	1	1	40	4K	none	no	all
54	15	0	0	70	1080	point of sight	no	Amazon +DIRECTV
54	16	1	1	40	4K	point anywhere	no	Amazon +DIRECTV
54	16	0	0	70	1080	none	yes	FVG+DIRECTV
54	17	1	1	70	4K	point anywhere	no	all
54	17	0	0	40	1080	point of sight	yes	Amazon +DIRECTV
55	1	0	0	50	4K	point of sight	yes	Amazon +DIRECTV
55	1	1	1	40	4K	point anywhere	yes	AMAZON+FVG
55	2	1	0	40	1080	point of sight	no	all
55	2	0	1	50	4K	none	yes	FVG+DIRECTV
55	3	1	1	50	4K	point anywhere	yes	FVG+DIRECTV
55	3	0	0	80	4K	point of sight	yes	Amazon +DIRECTV
55	4	0	0	70	1080	none	no	AMAZON+FVG
55	4	1	1	40	4K	point of sight	yes	FVG+DIRECTV
55	5	0	0	80	1080	point anywhere	no	Amazon +DIRECTV
55	5	1	1	50	4K	point of sight	yes	AMAZON+FVG
55	7	1	1	40	4K	point of sight	no	FVG+DIRECTV
55	7	0	0	50	1080	point anywhere	yes	all
55	8	1	0	50	1080	point anywhere	yes	AMAZON+FVG
55	8	0	1	80	4K	none	yes	FVG+DIRECTV
55	9		0	50	4K	point of sight	no	AMAZON+FVG
55	9		1	70	1080	point anywhere	yes	FVG+DIRECTV
55	10	0	1	80	1080	point of sight	yes	FVG+DIRECTV
55	10	1	0	70	4K	none	no	Amazon +DIRECTV
55	11	0	1	70	1080	point of sight	no	AMAZON+FVG
55	11	1	0	50	1080	point anywhere	no	Amazon +DIRECTV
55	13	1	1	80	4K	point anywhere	yes	AMAZON+FVG
55	13	0	0	40	1080	none	no	all
55	14	1	1	40	1080	point of sight	yes	all
55	14	0	0	70	4K	point anywhere	no	FVG+DIRECTV
55	15	0	1	40	4K	none	no	all
55	15	1	0	70	1080	point of sight	no	Amazon +DIRECTV
55	16	1	0	40	4K	point anywhere	no	Amazon +DIRECTV
55	16	0	1	70	1080	none	yes	FVG+DIRECTV
55	17	0	0	70	4K	point anywhere	no	all
55	17	1	1	40	1080	point of sight	yes	Amazon +DIRECTV
57	1	0	0	50	4K	point of sight	yes	Amazon +DIRECTV
57	1	1	1	40	4K	point anywhere	yes	AMAZON+FVG
57	2	0	0	40	1080	point of sight	no	all
57	2	1	1	50	4K	none	yes	FVG+DIRECTV
57	3	1	1	50	4K	point anywhere	yes	FVG+DIRECTV
57	3	0	0	80	4K	point of sight	yes	Amazon +DIRECTV
57	4	0	0	70	1080	none	no	AMAZON+FVG
57	4	1	1	40	4K	point of sight	yes	FVG+DIRECTV
57	5	0	0	80	1080	point anywhere	no	Amazon +DIRECTV
57	5	1	1	50	4K	point of sight	yes	AMAZON+FVG
57	7	0	0	40	4K	point of sight	no	FVG+DIRECTV
57	7	1	1	50	1080	point anywhere	yes	all
57	8	1	1	50	1080	point anywhere	yes	AMAZON+FVG
57	8	0	0	80	4K	none	yes	FVG+DIRECTV
57	9	0	0	50	4K	point of sight	no	AMAZON+FVG
57	9	1	1	70	1080	point anywhere	yes	FVG+DIRECTV
57	10	1	1	80	1080	point of sight	yes	FVG+DIRECTV
57	10	0	0	70	4K	none	no	Amazon +DIRECTV
57	11	1	1	70	1080	point of sight	no	AMAZON+FVG
57	11	0	0	50	1080	point anywhere	no	Amazon +DIRECTV
57	13	1	1	80	4K	point anywhere	yes	AMAZON+FVG
57	13	0	0	40	1080	none	no	all
57	14	1	1	40	1080	point of sight	yes	all
57	14	0	0	70	4K	point anywhere	no	FVG+DIRECTV
57	15	1	1	40	4K	none	no	all
57	15	0	0	70	1080	point of sight	no	Amazon +DIRECTV
57	16	0	0	40	4K	point anywhere	no	Amazon +DIRECTV
57	16	1	1	70	1080	none	yes	FVG+DIRECTV
57	17	1	0	70	4K	point anywhere	no	all
57	17	0	1	40	1080	point of sight	yes	Amazon +DIRECTV
58	1	0	0	50	4K	point of sight	yes	Amazon +DIRECTV
58	1	1	1	40	4K	point anywhere	yes	AMAZON+FVG
58	2	0	0	40	1080	point of sight	no	all
58	2	1	1	50	4K	none	yes	FVG+DIRECTV
58	3	1	1	50	4K	point anywhere	yes	FVG+DIRECTV
58	3	0	0	80	4K	point of sight	yes	Amazon +DIRECTV
58	4	0	0	70	1080	none	no	AMAZON+FVG
58	4	1	1	40	4K	point of sight	yes	FVG+DIRECTV
58	5	0	0	80	1080	point anywhere	no	Amazon +DIRECTV
58	5	1	1	50	4K	point of sight	yes	AMAZON+FVG
58	7	1	1	40	4K	point of sight	no	FVG+DIRECTV
58	7	0	0	50	1080	point anywhere	yes	all
58	8	0	1	50	1080	point anywhere	yes	AMAZON+FVG
58	8	1	0	80	4K	none	yes	FVG+DIRECTV
58	9	1	1	50	4K	point of sight	no	AMAZON+FVG
58	9	0	0	70	1080	point anywhere	yes	FVG+DIRECTV
58	10	1	0	80	1080	point of sight	yes	FVG+DIRECTV
58	10	0	1	70	4K	none	no	Amazon +DIRECTV
58	11	0	0	70	1080	point of sight	no	AMAZON+FVG
58	11	1	1	50	1080	point anywhere	no	Amazon +DIRECTV
58	13	1	0	80	4K	point anywhere	yes	AMAZON+FVG
58	13	0	1	40	1080	none	no	all
58	14	1	1	40	1080	point of sight	yes	all
58	14	0	0	70	4K	point anywhere	no	FVG+DIRECTV
58	15	1	1	40	4K	none	no	all
58	15	0	0	70	1080	point of sight	no	Amazon +DIRECTV
58	16	0	1	40	4K	point anywhere	no	Amazon +DIRECTV
58	16	1	0	70	1080	none	yes	FVG+DIRECTV
58	17	1	0	70	4K	point anywhere	no	all
58	17	0	1	40	1080	point of sight	yes	Amazon +DIRECTV
59	1	0	0	50	4K	point of sight	yes	Amazon +DIRECTV
59	1	1	1	40	4K	point anywhere	yes	AMAZON+FVG
59	2	0	0	40	1080	point of sight	no	all
59	2	1	1	50	4K	none	yes	FVG+DIRECTV
59	3	1	1	50	4K	point anywhere	yes	FVG+DIRECTV
59	3	0	0	80	4K	point of sight	yes	Amazon +DIRECTV
59	4	0	0	70	1080	none	no	AMAZON+FVG
59	4	1	1	40	4K	point of sight	yes	FVG+DIRECTV
59	5	0	0	80	1080	point anywhere	no	Amazon +DIRECTV
59	5	1	1	50	4K	point of sight	yes	AMAZON+FVG
59	7	0	1	40	4K	point of sight	no	FVG+DIRECTV
59	7	1	0	50	1080	point anywhere	yes	all
59	8	0	0	50	1080	point anywhere	yes	AMAZON+FVG
59	8	1	1	80	4K	none	yes	FVG+DIRECTV
59	9	0	0	50	4K	point of sight	no	AMAZON+FVG
59	9	1	1	70	1080	point anywhere	yes	FVG+DIRECTV
59	10	1	0	80	1080	point of sight	yes	FVG+DIRECTV
59	10	0	1	70	4K	none	no	Amazon +DIRECTV
59	11	1	1	70	1080	point of sight	no	AMAZON+FVG
59	11	0	0	50	1080	point anywhere	no	Amazon +DIRECTV
59	13	1	1	80	4K	point anywhere	yes	AMAZON+FVG
59	13	0	0	40	1080	none	no	all
59	14	0	0	40	1080	point of sight	yes	all
59	14	1	1	70	4K	point anywhere	no	FVG+DIRECTV
59	15	1	1	40	4K	none	no	all
59	15	0	0	70	1080	point of sight	no	Amazon +DIRECTV
59	16	0	1	40	4K	point anywhere	no	Amazon +DIRECTV
59	16	1	0	70	1080	none	yes	FVG+DIRECTV
59	17	1	1	70	4K	point anywhere	no	all
59	17	0	0	40	1080	point of sight	yes	Amazon +DIRECTV
60	1	0	0	50	4K	point of sight	yes	Amazon +DIRECTV
60	1	1	1	40	4K	point anywhere	yes	AMAZON+FVG
60	2	0	1	40	1080	point of sight	no	all
60	2	1	0	50	4K	none	yes	FVG+DIRECTV
60	3	0	1	50	4K	point anywhere	yes	FVG+DIRECTV
60	3	1	0	80	4K	point of sight	yes	Amazon +DIRECTV
60	4	1	0	70	1080	none	no	AMAZON+FVG
60	4	0	1	40	4K	point of sight	yes	FVG+DIRECTV
60	5	1	1	80	1080	point anywhere	no	Amazon +DIRECTV
60	5	0	0	50	4K	point of sight	yes	AMAZON+FVG
60	7	0	0	40	4K	point of sight	no	FVG+DIRECTV
60	7	1	1	50	1080	point anywhere	yes	all
60	8	1	1	50	1080	point anywhere	yes	AMAZON+FVG
60	8	0	0	80	4K	none	yes	FVG+DIRECTV
60	9	0	1	50	4K	point of sight	no	AMAZON+FVG
60	9	1	0	70	1080	point anywhere	yes	FVG+DIRECTV
60	10	0	1	80	1080	point of sight	yes	FVG+DIRECTV
60	10	1	0	70	4K	none	no	Amazon +DIRECTV
60	11	1	0	70	1080	point of sight	no	AMAZON+FVG
60	11	0	1	50	1080	point anywhere	no	Amazon +DIRECTV
60	13	0	1	80	4K	point anywhere	yes	AMAZON+FVG
60	13	1	0	40	1080	none	no	all
60	14	1	0	40	1080	point of sight	yes	all
60	14	0	1	70	4K	point anywhere	no	FVG+DIRECTV
60	15	1	0	40	4K	none	no	all
60	15	0	1	70	1080	point of sight	no	Amazon +DIRECTV
60	16	1	1	40	4K	point anywhere	no	Amazon +DIRECTV
60	16	0	0	70	1080	none	yes	FVG+DIRECTV
60	17	0	1	70	4K	point anywhere	no	all
60	17	1	0	40	1080	point of sight	yes	Amazon +DIRECTV
62	1	0	0	50	4K	point of sight	yes	Amazon +DIRECTV
62	1	1	1	40	4K	point anywhere	yes	AMAZON+FVG
62	2	1	1	40	1080	point of sight	no	all
62	2	0	0	50	4K	none	yes	FVG+DIRECTV
62	3	1	1	50	4K	point anywhere	yes	FVG+DIRECTV
62	3	0	0	80	4K	point of sight	yes	Amazon +DIRECTV
62	4	0	1	70	1080	none	no	AMAZON+FVG
62	4	1	0	40	4K	point of sight	yes	FVG+DIRECTV
62	5	0	0	80	1080	point anywhere	no	Amazon +DIRECTV
62	5	1	1	50	4K	point of sight	yes	AMAZON+FVG
62	7	1	1	40	4K	point of sight	no	FVG+DIRECTV
62	7	0	0	50	1080	point anywhere	yes	all
62	8	1	1	50	1080	point anywhere	yes	AMAZON+FVG
62	8	0	0	80	4K	none	yes	FVG+DIRECTV
62	9	1	1	50	4K	point of sight	no	AMAZON+FVG
62	9	0	0	70	1080	point anywhere	yes	FVG+DIRECTV
62	10	1	0	80	1080	point of sight	yes	FVG+DIRECTV
62	10	0	1	70	4K	none	no	Amazon +DIRECTV
62	11	0	0	70	1080	point of sight	no	AMAZON+FVG
62	11	1	1	50	1080	point anywhere	no	Amazon +DIRECTV
62	13	1	1	80	4K	point anywhere	yes	AMAZON+FVG
62	13	0	0	40	1080	none	no	all
62	14	1	1	40	1080	point of sight	yes	all
62	14	0	0	70	4K	point anywhere	no	FVG+DIRECTV
62	15	1	1	40	4K	none	no	all
62	15	0	0	70	1080	point of sight	no	Amazon +DIRECTV
62	16	1	1	40	4K	point anywhere	no	Amazon +DIRECTV
62	16	0	0	70	1080	none	yes	FVG+DIRECTV
62	17	0	0	70	4K	point anywhere	no	all
62	17	1	1	40	1080	point of sight	yes	Amazon +DIRECTV
65	1	0	0	50	4K	point of sight	yes	Amazon +DIRECTV
65	1	1	1	40	4K	point anywhere	yes	AMAZON+FVG
65	2	0	0	40	1080	point of sight	no	all
65	2	1	1	50	4K	none	yes	FVG+DIRECTV
65	3	1	1	50	4K	point anywhere	yes	FVG+DIRECTV
65	3	0	0	80	4K	point of sight	yes	Amazon +DIRECTV
65	4	0	0	70	1080	none	no	AMAZON+FVG
65	4	1	1	40	4K	point of sight	yes	FVG+DIRECTV
65	5	0	0	80	1080	point anywhere	no	Amazon +DIRECTV
65	5	1	1	50	4K	point of sight	yes	AMAZON+FVG
65	7	1	1	40	4K	point of sight	no	FVG+DIRECTV
65	7	0	0	50	1080	point anywhere	yes	all
65	8	1	1	50	1080	point anywhere	yes	AMAZON+FVG
65	8	0	0	80	4K	none	yes	FVG+DIRECTV
65	9	1	1	50	4K	point of sight	no	AMAZON+FVG
65	9	0	0	70	1080	point anywhere	yes	FVG+DIRECTV
65	10	1	1	80	1080	point of sight	yes	FVG+DIRECTV
65	10	0	0	70	4K	none	no	Amazon +DIRECTV
65	11	0	0	70	1080	point of sight	no	AMAZON+FVG
65	11	1	1	50	1080	point anywhere	no	Amazon +DIRECTV
65	13	0	0	80	4K	point anywhere	yes	AMAZON+FVG
65	13	1	1	40	1080	none	no	all
65	14	1	1	40	1080	point of sight	yes	all
65	14	0	0	70	4K	point anywhere	no	FVG+DIRECTV
65	15	1	1	40	4K	none	no	all
65	15	0	0	70	1080	point of sight	no	Amazon +DIRECTV
65	16	1	1	40	4K	point anywhere	no	Amazon +DIRECTV
65	16	0	0	70	1080	none	yes	FVG+DIRECTV
65	17	0	0	70	4K	point anywhere	no	all
65	17	1	1	40	1080	point of sight	yes	Amazon +DIRECTV
66	1	0	0	50	4K	point of sight	yes	Amazon +DIRECTV
66	1	1	1	40	4K	point anywhere	yes	AMAZON+FVG
66	2	0	0	40	1080	point of sight	no	all
66	2	1	1	50	4K	none	yes	FVG+DIRECTV
66	3	1	1	50	4K	point anywhere	yes	FVG+DIRECTV
66	3	0	0	80	4K	point of sight	yes	Amazon +DIRECTV
66	4	0	0	70	1080	none	no	AMAZON+FVG
66	4	1	1	40	4K	point of sight	yes	FVG+DIRECTV
66	5	0	0	80	1080	point anywhere	no	Amazon +DIRECTV
66	5	1	1	50	4K	point of sight	yes	AMAZON+FVG
66	7	0	0	40	4K	point of sight	no	FVG+DIRECTV
66	7	1	1	50	1080	point anywhere	yes	all
66	8	1	1	50	1080	point anywhere	yes	AMAZON+FVG
66	8	0	0	80	4K	none	yes	FVG+DIRECTV
66	9	0	1	50	4K	point of sight	no	AMAZON+FVG
66	9	1	0	70	1080	point anywhere	yes	FVG+DIRECTV
66	10	1	1	80	1080	point of sight	yes	FVG+DIRECTV
66	10	0	0	70	4K	none	no	Amazon +DIRECTV
66	11	0	1	70	1080	point of sight	no	AMAZON+FVG
66	11	1	0	50	1080	point anywhere	no	Amazon +DIRECTV
66	13	1	1	80	4K	point anywhere	yes	AMAZON+FVG
66	13	0	0	40	1080	none	no	all
66	14	1	1	40	1080	point of sight	yes	all
66	14	0	0	70	4K	point anywhere	no	FVG+DIRECTV
66	15	1	1	40	4K	none	no	all
66	15	0	0	70	1080	point of sight	no	Amazon +DIRECTV
66	16	1	0	40	4K	point anywhere	no	Amazon +DIRECTV
66	16	0	1	70	1080	none	yes	FVG+DIRECTV
66	17	1	1	70	4K	point anywhere	no	all
66	17	0	0	40	1080	point of sight	yes	Amazon +DIRECTV
67	1	0	0	50	4K	point of sight	yes	Amazon +DIRECTV
67	1	1	1	40	4K	point anywhere	yes	AMAZON+FVG
67	2	1	1	40	1080	point of sight	no	all
67	2	0	0	50	4K	none	yes	FVG+DIRECTV
67	3	1	1	50	4K	point anywhere	yes	FVG+DIRECTV
67	3	0	0	80	4K	point of sight	yes	Amazon +DIRECTV
67	4	0	0	70	1080	none	no	AMAZON+FVG
67	4	1	1	40	4K	point of sight	yes	FVG+DIRECTV
67	5	0	0	80	1080	point anywhere	no	Amazon +DIRECTV
67	5	1	1	50	4K	point of sight	yes	AMAZON+FVG
67	7	1	1	40	4K	point of sight	no	FVG+DIRECTV
67	7	0	0	50	1080	point anywhere	yes	all
67	8	1	1	50	1080	point anywhere	yes	AMAZON+FVG
67	8	0	0	80	4K	none	yes	FVG+DIRECTV
67	9	1	1	50	4K	point of sight	no	AMAZON+FVG
67	9	0	0	70	1080	point anywhere	yes	FVG+DIRECTV
67	10	1	0	80	1080	point of sight	yes	FVG+DIRECTV
67	10	0	1	70	4K	none	no	Amazon +DIRECTV
67	11	1	0	70	1080	point of sight	no	AMAZON+FVG
67	11	0	1	50	1080	point anywhere	no	Amazon +DIRECTV
67	13	0	0	80	4K	point anywhere	yes	AMAZON+FVG
67	13	1	1	40	1080	none	no	all
67	14	1	1	40	1080	point of sight	yes	all
67	14	0	0	70	4K	point anywhere	no	FVG+DIRECTV
67	15	1	1	40	4K	none	no	all
67	15	0	0	70	1080	point of sight	no	Amazon +DIRECTV
67	16	1	1	40	4K	point anywhere	no	Amazon +DIRECTV
67	16	0	0	70	1080	none	yes	FVG+DIRECTV
67	17	0	0	70	4K	point anywhere	no	all
67	17	1	1	40	1080	point of sight	yes	Amazon +DIRECTV
70	1	0	0	50	4K	point of sight	yes	Amazon +DIRECTV
70	1	1	1	40	4K	point anywhere	yes	AMAZON+FVG
70	2	0	0	40	1080	point of sight	no	all
70	2	1	1	50	4K	none	yes	FVG+DIRECTV
70	3	1	1	50	4K	point anywhere	yes	FVG+DIRECTV
70	3	0	0	80	4K	point of sight	yes	Amazon +DIRECTV
70	4	0	0	70	1080	none	no	AMAZON+FVG
70	4	1	1	40	4K	point of sight	yes	FVG+DIRECTV
70	5	0	0	80	1080	point anywhere	no	Amazon +DIRECTV
70	5	1	1	50	4K	point of sight	yes	AMAZON+FVG
70	7	1	1	40	4K	point of sight	no	FVG+DIRECTV
70	7	0	0	50	1080	point anywhere	yes	all
70	8	0	0	50	1080	point anywhere	yes	AMAZON+FVG
70	8	1	1	80	4K	none	yes	FVG+DIRECTV
70	9	1	1	50	4K	point of sight	no	AMAZON+FVG
70	9	0	0	70	1080	point anywhere	yes	FVG+DIRECTV
70	10	1	1	80	1080	point of sight	yes	FVG+DIRECTV
70	10	0	0	70	4K	none	no	Amazon +DIRECTV
70	11	0	0	70	1080	point of sight	no	AMAZON+FVG
70	11	1	1	50	1080	point anywhere	no	Amazon +DIRECTV
70	13	0	0	80	4K	point anywhere	yes	AMAZON+FVG
70	13	1	1	40	1080	none	no	all
70	14	1	1	40	1080	point of sight	yes	all
70	14	0	0	70	4K	point anywhere	no	FVG+DIRECTV
70	15	1	1	40	4K	none	no	all
70	15	0	0	70	1080	point of sight	no	Amazon +DIRECTV
70	16	1	1	40	4K	point anywhere	no	Amazon +DIRECTV
70	16	0	0	70	1080	none	yes	FVG+DIRECTV
70	17	1	1	70	4K	point anywhere	no	all
70	17	0	0	40	1080	point of sight	yes	Amazon +DIRECTV
71	1	0	0	50	4K	point of sight	yes	Amazon +DIRECTV
71	1	1	1	40	4K	point anywhere	yes	AMAZON+FVG
71	2	0	0	40	1080	point of sight	no	all
71	2	1	1	50	4K	none	yes	FVG+DIRECTV
71	3	1	1	50	4K	point anywhere	yes	FVG+DIRECTV
71	3	0	0	80	4K	point of sight	yes	Amazon +DIRECTV
71	4	0	0	70	1080	none	no	AMAZON+FVG
71	4	1	1	40	4K	point of sight	yes	FVG+DIRECTV
71	5	0	0	80	1080	point anywhere	no	Amazon +DIRECTV
71	5	1	1	50	4K	point of sight	yes	AMAZON+FVG
71	7	1	1	40	4K	point of sight	no	FVG+DIRECTV
71	7	0	0	50	1080	point anywhere	yes	all
71	8		1	50	1080	point anywhere	yes	AMAZON+FVG
71	8		0	80	4K	none	yes	FVG+DIRECTV
71	9	1	1	50	4K	point of sight	no	AMAZON+FVG
71	9	0	0	70	1080	point anywhere	yes	FVG+DIRECTV
71	10		0	80	1080	point of sight	yes	FVG+DIRECTV
71	10		1	70	4K	none	no	Amazon +DIRECTV
71	11	0	0	70	1080	point of sight	no	AMAZON+FVG
71	11	1	1	50	1080	point anywhere	no	Amazon +DIRECTV
71	13		0	80	4K	point anywhere	yes	AMAZON+FVG
71	13		1	40	1080	none	no	all
71	14	1	1	40	1080	point of sight	yes	all
71	14	0	0	70	4K	point anywhere	no	FVG+DIRECTV
71	15	1	1	40	4K	none	no	all
71	15	0	0	70	1080	point of sight	no	Amazon +DIRECTV
71	16	1	1	40	4K	point anywhere	no	Amazon +DIRECTV
71	16	0	0	70	1080	none	yes	FVG+DIRECTV
71	17		0	70	4K	point anywhere	no	all
71	17		1	40	1080	point of sight	yes	Amazon +DIRECTV
72	1	0	0	50	4K	point of sight	yes	Amazon +DIRECTV
72	1	1	1	40	4K	point anywhere	yes	AMAZON+FVG
72	2	0	0	40	1080	point of sight	no	all
72	2	1	1	50	4K	none	yes	FVG+DIRECTV
72	3	1	1	50	4K	point anywhere	yes	FVG+DIRECTV
72	3	0	0	80	4K	point of sight	yes	Amazon +DIRECTV
72	4	0	0	70	1080	none	no	AMAZON+FVG
72	4	1	1	40	4K	point of sight	yes	FVG+DIRECTV
72	5	0	0	80	1080	point anywhere	no	Amazon +DIRECTV
72	5	1	1	50	4K	point of sight	yes	AMAZON+FVG
72	7	0	0	40	4K	point of sight	no	FVG+DIRECTV
72	7	1	1	50	1080	point anywhere	yes	all
72	8	1	1	50	1080	point anywhere	yes	AMAZON+FVG
72	8	0	0	80	4K	none	yes	FVG+DIRECTV
72	9	0	1	50	4K	point of sight	no	AMAZON+FVG
72	9	1	0	70	1080	point anywhere	yes	FVG+DIRECTV
72	10	0	1	80	1080	point of sight	yes	FVG+DIRECTV
72	10	1	0	70	4K	none	no	Amazon +DIRECTV
72	11	0	1	70	1080	point of sight	no	AMAZON+FVG
72	11	1	0	50	1080	point anywhere	no	Amazon +DIRECTV
72	13	0	0	80	4K	point anywhere	yes	AMAZON+FVG
72	13	1	1	40	1080	none	no	all
72	14	1	1	40	1080	point of sight	yes	all
72	14	0	0	70	4K	point anywhere	no	FVG+DIRECTV
72	15	1	1	40	4K	none	no	all
72	15	0	0	70	1080	point of sight	no	Amazon +DIRECTV
72	16	1	0	40	4K	point anywhere	no	Amazon +DIRECTV
72	16	0	1	70	1080	none	yes	FVG+DIRECTV
72	17	0	0	70	4K	point anywhere	no	all
72	17	1	1	40	1080	point of sight	yes	Amazon +DIRECTV
73	1	0	0	50	4K	point of sight	yes	Amazon +DIRECTV
73	1	1	1	40	4K	point anywhere	yes	AMAZON+FVG
73	2	1	1	40	1080	point of sight	no	all
73	2	0	0	50	4K	none	yes	FVG+DIRECTV
73	3	1	1	50	4K	point anywhere	yes	FVG+DIRECTV
73	3	0	0	80	4K	point of sight	yes	Amazon +DIRECTV
73	4	0	0	70	1080	none	no	AMAZON+FVG
73	4	1	1	40	4K	point of sight	yes	FVG+DIRECTV
73	5	0	0	80	1080	point anywhere	no	Amazon +DIRECTV
73	5	1	1	50	4K	point of sight	yes	AMAZON+FVG
73	7	0	0	40	4K	point of sight	no	FVG+DIRECTV
73	7	1	1	50	1080	point anywhere	yes	all
73	8	1	1	50	1080	point anywhere	yes	AMAZON+FVG
73	8	0	0	80	4K	none	yes	FVG+DIRECTV
73	9	1	1	50	4K	point of sight	no	AMAZON+FVG
73	9	0	0	70	1080	point anywhere	yes	FVG+DIRECTV
73	10	1	1	80	1080	point of sight	yes	FVG+DIRECTV
73	10	0	0	70	4K	none	no	Amazon +DIRECTV
73	11	1	1	70	1080	point of sight	no	AMAZON+FVG
73	11	0	0	50	1080	point anywhere	no	Amazon +DIRECTV
73	13	1	1	80	4K	point anywhere	yes	AMAZON+FVG
73	13	0	0	40	1080	none	no	all
73	14	1	1	40	1080	point of sight	yes	all
73	14	0	0	70	4K	point anywhere	no	FVG+DIRECTV
73	15	1	1	40	4K	none	no	all
73	15	0	0	70	1080	point of sight	no	Amazon +DIRECTV
73	16	1	1	40	4K	point anywhere	no	Amazon +DIRECTV
73	16	0	0	70	1080	none	yes	FVG+DIRECTV
73	17	1	1	70	4K	point anywhere	no	all
73	17	0	0	40	1080	point of sight	yes	Amazon +DIRECTV
75	1	0	0	50	4K	point of sight	yes	Amazon +DIRECTV
75	1	1	1	40	4K	point anywhere	yes	AMAZON+FVG
75	2	0	1	40	1080	point of sight	no	all
75	2	1	0	50	4K	none	yes	FVG+DIRECTV
75	3	1	1	50	4K	point anywhere	yes	FVG+DIRECTV
75	3	0	0	80	4K	point of sight	yes	Amazon +DIRECTV
75	4	0	0	70	1080	none	no	AMAZON+FVG
75	4	1	1	40	4K	point of sight	yes	FVG+DIRECTV
75	5	0	0	80	1080	point anywhere	no	Amazon +DIRECTV
75	5	1	1	50	4K	point of sight	yes	AMAZON+FVG
75	7	1	0	40	4K	point of sight	no	FVG+DIRECTV
75	7	0	1	50	1080	point anywhere	yes	all
75	8	0	1	50	1080	point anywhere	yes	AMAZON+FVG
75	8	1	0	80	4K	none	yes	FVG+DIRECTV
75	9	1	1	50	4K	point of sight	no	AMAZON+FVG
75	9	0	0	70	1080	point anywhere	yes	FVG+DIRECTV
75	10		1	80	1080	point of sight	yes	FVG+DIRECTV
75	10		0	70	4K	none	no	Amazon +DIRECTV
75	11	1	0	70	1080	point of sight	no	AMAZON+FVG
75	11	0	1	50	1080	point anywhere	no	Amazon +DIRECTV
75	13	1	1	80	4K	point anywhere	yes	AMAZON+FVG
75	13	0	0	40	1080	none	no	all
75	14	0	0	40	1080	point of sight	yes	all
75	14	1	1	70	4K	point anywhere	no	FVG+DIRECTV
75	15	1	0	40	4K	none	no	all
75	15	0	1	70	1080	point of sight	no	Amazon +DIRECTV
75	16	0	1	40	4K	point anywhere	no	Amazon +DIRECTV
75	16	1	0	70	1080	none	yes	FVG+DIRECTV
75	17	1	1	70	4K	point anywhere	no	all
75	17	0	0	40	1080	point of sight	yes	Amazon +DIRECTV
76	1	0	0	50	4K	point of sight	yes	Amazon +DIRECTV
76	1	1	1	40	4K	point anywhere	yes	AMAZON+FVG
76	2	0	0	40	1080	point of sight	no	all
76	2	1	1	50	4K	none	yes	FVG+DIRECTV
76	3	1	1	50	4K	point anywhere	yes	FVG+DIRECTV
76	3	0	0	80	4K	point of sight	yes	Amazon +DIRECTV
76	4	0	0	70	1080	none	no	AMAZON+FVG
76	4	1	1	40	4K	point of sight	yes	FVG+DIRECTV
76	5	0	0	80	1080	point anywhere	no	Amazon +DIRECTV
76	5	1	1	50	4K	point of sight	yes	AMAZON+FVG
76	7	1	1	40	4K	point of sight	no	FVG+DIRECTV
76	7	0	0	50	1080	point anywhere	yes	all
76	8	1	1	50	1080	point anywhere	yes	AMAZON+FVG
76	8	0	0	80	4K	none	yes	FVG+DIRECTV
76	9	1	1	50	4K	point of sight	no	AMAZON+FVG
76	9	0	0	70	1080	point anywhere	yes	FVG+DIRECTV
76	10	1	1	80	1080	point of sight	yes	FVG+DIRECTV
76	10	0	0	70	4K	none	no	Amazon +DIRECTV
76	11	1	1	70	1080	point of sight	no	AMAZON+FVG
76	11	0	0	50	1080	point anywhere	no	Amazon +DIRECTV
76	13	1	0	80	4K	point anywhere	yes	AMAZON+FVG
76	13	0	1	40	1080	none	no	all
76	14	0	0	40	1080	point of sight	yes	all
76	14	1	1	70	4K	point anywhere	no	FVG+DIRECTV
76	15	1	1	40	4K	none	no	all
76	15	0	0	70	1080	point of sight	no	Amazon +DIRECTV
76	16	1	1	40	4K	point anywhere	no	Amazon +DIRECTV
76	16	0	0	70	1080	none	yes	FVG+DIRECTV
76	17	1	1	70	4K	point anywhere	no	all
76	17	0	0	40	1080	point of sight	yes	Amazon +DIRECTV
78	1	1	1	50	4K	point of sight	yes	Amazon +DIRECTV
78	1	0	0	40	4K	point anywhere	yes	AMAZON+FVG
78	2	0	0	40	1080	point of sight	no	all
78	2	1	1	50	4K	none	yes	FVG+DIRECTV
78	3	1	1	50	4K	point anywhere	yes	FVG+DIRECTV
78	3	0	0	80	4K	point of sight	yes	Amazon +DIRECTV
78	4	0	0	70	1080	none	no	AMAZON+FVG
78	4	1	1	40	4K	point of sight	yes	FVG+DIRECTV
78	5	0	0	80	1080	point anywhere	no	Amazon +DIRECTV
78	5	1	1	50	4K	point of sight	yes	AMAZON+FVG
78	7		0	40	4K	point of sight	no	FVG+DIRECTV
78	7		1	50	1080	point anywhere	yes	all
78	8		0	50	1080	point anywhere	yes	AMAZON+FVG
78	8		1	80	4K	none	yes	FVG+DIRECTV
78	9	1	1	50	4K	point of sight	no	AMAZON+FVG
78	9	0	0	70	1080	point anywhere	yes	FVG+DIRECTV
78	10	0	0	80	1080	point of sight	yes	FVG+DIRECTV
78	10	1	1	70	4K	none	no	Amazon +DIRECTV
78	11	1	1	70	1080	point of sight	no	AMAZON+FVG
78	11	0	0	50	1080	point anywhere	no	Amazon +DIRECTV
78	13	1	1	80	4K	point anywhere	yes	AMAZON+FVG
78	13	0	0	40	1080	none	no	all
78	14	1	1	40	1080	point of sight	yes	all
78	14	0	0	70	4K	point anywhere	no	FVG+DIRECTV
78	15	1	1	40	4K	none	no	all
78	15	0	0	70	1080	point of sight	no	Amazon +DIRECTV
78	16	1	1	40	4K	point anywhere	no	Amazon +DIRECTV
78	16	0	0	70	1080	none	yes	FVG+DIRECTV
78	17	1	1	70	4K	point anywhere	no	all
78	17	0	0	40	1080	point of sight	yes	Amazon +DIRECTV
