# Supplementary material for: Predicted preference conjoint analysis
Source: PLoS One. 2021 Aug 26;16(8):e0256010. doi: 10.1371/journal.pone.0256010 (PMC8389521; doi:10.1371/journal.pone.0256010)
Supplement: S2 Data — (XLSX) [file pone.0256010.s004.xlsx]

## Sheet:  exp 2  data 
subject	Choice Set	peer choice	price	resolution	remote	use in hotels	extra channels	own choice
6	1	0	50	4K	point of sight	yes	Amazon +DIRECTV	0
6	1	1	40	4K	point anywhere	yes	AMAZON+FVG	1
6	2	1	40	1080	point of sight	no	all	1
6	2	0	50	4K	none	yes	FVG+DIRECTV	0
6	3	1	50	4K	point anywhere	yes	FVG+DIRECTV	1
6	3	0	80	4K	point of sight	yes	Amazon +DIRECTV	0
6	4	0	70	1080	none	no	AMAZON+FVG	0
6	4	1	40	4K	point of sight	yes	FVG+DIRECTV	1
6	5	0	80	1080	point anywhere	no	Amazon +DIRECTV	0
6	5	1	50	4K	point of sight	yes	AMAZON+FVG	1
6	7	0	40	4K	point of sight	no	FVG+DIRECTV	0
6	7	1	50	1080	point anywhere	yes	all	1
6	8	1	50	1080	point anywhere	yes	AMAZON+FVG	1
6	8	0	80	4K	none	yes	FVG+DIRECTV	0
6	9	0	50	4K	point of sight	no	AMAZON+FVG	0
6	9	1	70	1080	point anywhere	yes	FVG+DIRECTV	1
6	10	1	80	1080	point of sight	yes	FVG+DIRECTV	1
6	10	0	70	4K	none	no	Amazon +DIRECTV	0
6	11	1	70	1080	point of sight	no	AMAZON+FVG	1
6	11	0	50	1080	point anywhere	no	Amazon +DIRECTV	0
6	13	0	80	4K	point anywhere	yes	AMAZON+FVG	0
6	13	1	40	1080	none	no	all	1
6	14	1	40	1080	point of sight	yes	all	1
6	14	0	70	4K	point anywhere	no	FVG+DIRECTV	0
6	15	1	40	4K	none	no	all	1
6	15	0	70	1080	point of sight	no	Amazon +DIRECTV	0
6	16	0	40	4K	point anywhere	no	Amazon +DIRECTV	0
6	16	1	70	1080	none	yes	FVG+DIRECTV	1
6	17	0	70	4K	point anywhere	no	all	0
6	17	1	40	1080	point of sight	yes	Amazon +DIRECTV	1
7	1	0	50	4K	point of sight	yes	Amazon +DIRECTV	0
7	1	1	40	4K	point anywhere	yes	AMAZON+FVG	1
7	2	1	40	1080	point of sight	no	all	1
7	2	0	50	4K	none	yes	FVG+DIRECTV	0
7	3	1	50	4K	point anywhere	yes	FVG+DIRECTV	1
7	3	0	80	4K	point of sight	yes	Amazon +DIRECTV	0
7	4	0	70	1080	none	no	AMAZON+FVG	0
7	4	1	40	4K	point of sight	yes	FVG+DIRECTV	1
7	5	0	80	1080	point anywhere	no	Amazon +DIRECTV	0
7	5	1	50	4K	point of sight	yes	AMAZON+FVG	1
7	7	1	40	4K	point of sight	no	FVG+DIRECTV	1
7	7	0	50	1080	point anywhere	yes	all	0
7	8	1	50	1080	point anywhere	yes	AMAZON+FVG	1
7	8	0	80	4K	none	yes	FVG+DIRECTV	0
7	9	1	50	4K	point of sight	no	AMAZON+FVG	1
7	9	0	70	1080	point anywhere	yes	FVG+DIRECTV	0
7	10	1	80	1080	point of sight	yes	FVG+DIRECTV	1
7	10	0	70	4K	none	no	Amazon +DIRECTV	0
7	11	0	70	1080	point of sight	no	AMAZON+FVG	0
7	11	1	50	1080	point anywhere	no	Amazon +DIRECTV	1
7	13	0	80	4K	point anywhere	yes	AMAZON+FVG	0
7	13	1	40	1080	none	no	all	1
7	14	1	40	1080	point of sight	yes	all	1
7	14	0	70	4K	point anywhere	no	FVG+DIRECTV	0
7	15	1	40	4K	none	no	all	1
7	15	0	70	1080	point of sight	no	Amazon +DIRECTV	0
7	16	1	40	4K	point anywhere	no	Amazon +DIRECTV	1
7	16	0	70	1080	none	yes	FVG+DIRECTV	0
7	17	0	70	4K	point anywhere	no	all	0
7	17	1	40	1080	point of sight	yes	Amazon +DIRECTV	1
8	1	0	50	4K	point of sight	yes	Amazon +DIRECTV	0
8	1	1	40	4K	point anywhere	yes	AMAZON+FVG	1
8	2	0	40	1080	point of sight	no	all	0
8	2	1	50	4K	none	yes	FVG+DIRECTV	1
8	3	1	50	4K	point anywhere	yes	FVG+DIRECTV	1
8	3	0	80	4K	point of sight	yes	Amazon +DIRECTV	0
8	4	0	70	1080	none	no	AMAZON+FVG	0
8	4	1	40	4K	point of sight	yes	FVG+DIRECTV	1
8	5	0	80	1080	point anywhere	no	Amazon +DIRECTV	0
8	5	1	50	4K	point of sight	yes	AMAZON+FVG	1
8	7	1	40	4K	point of sight	no	FVG+DIRECTV	1
8	7	0	50	1080	point anywhere	yes	all	0
8	8	1	50	1080	point anywhere	yes	AMAZON+FVG	1
8	8	0	80	4K	none	yes	FVG+DIRECTV	0
8	9	1	50	4K	point of sight	no	AMAZON+FVG	1
8	9	0	70	1080	point anywhere	yes	FVG+DIRECTV	0
8	10	1	80	1080	point of sight	yes	FVG+DIRECTV	1
8	10	0	70	4K	none	no	Amazon +DIRECTV	0
8	11	1	70	1080	point of sight	no	AMAZON+FVG	1
8	11	0	50	1080	point anywhere	no	Amazon +DIRECTV	0
8	13	1	80	4K	point anywhere	yes	AMAZON+FVG	1
8	13	0	40	1080	none	no	all	0
8	14	1	40	1080	point of sight	yes	all	1
8	14	0	70	4K	point anywhere	no	FVG+DIRECTV	0
8	15	0	40	4K	none	no	all	1
8	15	1	70	1080	point of sight	no	Amazon +DIRECTV	0
8	16	1	40	4K	point anywhere	no	Amazon +DIRECTV	1
8	16	0	70	1080	none	yes	FVG+DIRECTV	0
8	17	1	70	4K	point anywhere	no	all	0
8	17	0	40	1080	point of sight	yes	Amazon +DIRECTV	1
9	1	0	50	4K	point of sight	yes	Amazon +DIRECTV	0
9	1	1	40	4K	point anywhere	yes	AMAZON+FVG	1
9	2	1	40	1080	point of sight	no	all	1
9	2	0	50	4K	none	yes	FVG+DIRECTV	0
9	3	1	50	4K	point anywhere	yes	FVG+DIRECTV	1
9	3	0	80	4K	point of sight	yes	Amazon +DIRECTV	0
9	4	0	70	1080	none	no	AMAZON+FVG	0
9	4	1	40	4K	point of sight	yes	FVG+DIRECTV	1
9	5	0	80	1080	point anywhere	no	Amazon +DIRECTV	0
9	5	1	50	4K	point of sight	yes	AMAZON+FVG	1
9	7	1	40	4K	point of sight	no	FVG+DIRECTV	1
9	7	0	50	1080	point anywhere	yes	all	0
9	8	0	50	1080	point anywhere	yes	AMAZON+FVG	0
9	8	1	80	4K	none	yes	FVG+DIRECTV	1
9	9	1	50	4K	point of sight	no	AMAZON+FVG	1
9	9	0	70	1080	point anywhere	yes	FVG+DIRECTV	0
9	10	0	80	1080	point of sight	yes	FVG+DIRECTV	1
9	10	1	70	4K	none	no	Amazon +DIRECTV	0
9	11	0	70	1080	point of sight	no	AMAZON+FVG	0
9	11	1	50	1080	point anywhere	no	Amazon +DIRECTV	1
9	13	0	80	4K	point anywhere	yes	AMAZON+FVG	0
9	13	1	40	1080	none	no	all	1
9	14	0	40	1080	point of sight	yes	all	0
9	14	1	70	4K	point anywhere	no	FVG+DIRECTV	1
9	15	1	40	4K	none	no	all	1
9	15	0	70	1080	point of sight	no	Amazon +DIRECTV	0
9	16	1	40	4K	point anywhere	no	Amazon +DIRECTV	1
9	16	0	70	1080	none	yes	FVG+DIRECTV	0
9	17	0	70	4K	point anywhere	no	all	1
9	17	1	40	1080	point of sight	yes	Amazon +DIRECTV	0
10	1	0	50	4K	point of sight	yes	Amazon +DIRECTV	0
10	1	1	40	4K	point anywhere	yes	AMAZON+FVG	1
10	2	0	40	1080	point of sight	no	all	0
10	2	1	50	4K	none	yes	FVG+DIRECTV	1
10	3	1	50	4K	point anywhere	yes	FVG+DIRECTV	1
10	3	0	80	4K	point of sight	yes	Amazon +DIRECTV	0
10	4	0	70	1080	none	no	AMAZON+FVG	0
10	4	1	40	4K	point of sight	yes	FVG+DIRECTV	1
10	5	0	80	1080	point anywhere	no	Amazon +DIRECTV	0
10	5	1	50	4K	point of sight	yes	AMAZON+FVG	1
10	7	1	40	4K	point of sight	no	FVG+DIRECTV	1
10	7	0	50	1080	point anywhere	yes	all	0
10	8	0	50	1080	point anywhere	yes	AMAZON+FVG	1
10	8	1	80	4K	none	yes	FVG+DIRECTV	0
10	9	1	50	4K	point of sight	no	AMAZON+FVG	1
10	9	0	70	1080	point anywhere	yes	FVG+DIRECTV	0
10	10	1	80	1080	point of sight	yes	FVG+DIRECTV	1
10	10	0	70	4K	none	no	Amazon +DIRECTV	0
10	11	0	70	1080	point of sight	no	AMAZON+FVG	0
10	11	1	50	1080	point anywhere	no	Amazon +DIRECTV	1
10	13	1	80	4K	point anywhere	yes	AMAZON+FVG	1
10	13	0	40	1080	none	no	all	0
10	14	1	40	1080	point of sight	yes	all	1
10	14	0	70	4K	point anywhere	no	FVG+DIRECTV	0
10	15	1	40	4K	none	no	all	1
10	15	0	70	1080	point of sight	no	Amazon +DIRECTV	0
10	16	1	40	4K	point anywhere	no	Amazon +DIRECTV	1
10	16	0	70	1080	none	yes	FVG+DIRECTV	0
10	17	1	70	4K	point anywhere	no	all	0
10	17	0	40	1080	point of sight	yes	Amazon +DIRECTV	1
11	1	1	50	4K	point of sight	yes	Amazon +DIRECTV	1
11	1	0	40	4K	point anywhere	yes	AMAZON+FVG	0
11	2	1	40	1080	point of sight	no	all	1
11	2	0	50	4K	none	yes	FVG+DIRECTV	0
11	3	1	50	4K	point anywhere	yes	FVG+DIRECTV	1
11	3	0	80	4K	point of sight	yes	Amazon +DIRECTV	0
11	4	0	70	1080	none	no	AMAZON+FVG	0
11	4	1	40	4K	point of sight	yes	FVG+DIRECTV	1
11	5	0	80	1080	point anywhere	no	Amazon +DIRECTV	0
11	5	1	50	4K	point of sight	yes	AMAZON+FVG	1
11	7	1	40	4K	point of sight	no	FVG+DIRECTV	0
11	7	0	50	1080	point anywhere	yes	all	1
11	8	0	50	1080	point anywhere	yes	AMAZON+FVG	0
11	8	1	80	4K	none	yes	FVG+DIRECTV	1
11	9	1	50	4K	point of sight	no	AMAZON+FVG	0
11	9	0	70	1080	point anywhere	yes	FVG+DIRECTV	1
11	10	1	80	1080	point of sight	yes	FVG+DIRECTV	1
11	10	0	70	4K	none	no	Amazon +DIRECTV	0
11	11	0	70	1080	point of sight	no	AMAZON+FVG	0
11	11	1	50	1080	point anywhere	no	Amazon +DIRECTV	1
11	13	1	80	4K	point anywhere	yes	AMAZON+FVG	1
11	13	0	40	1080	none	no	all	0
11	14	0	40	1080	point of sight	yes	all	1
11	14	1	70	4K	point anywhere	no	FVG+DIRECTV	0
11	15	1	40	4K	none	no	all	1
11	15	0	70	1080	point of sight	no	Amazon +DIRECTV	0
11	16	1	40	4K	point anywhere	no	Amazon +DIRECTV	0
11	16	0	70	1080	none	yes	FVG+DIRECTV	1
11	17	1	70	4K	point anywhere	no	all	0
11	17	0	40	1080	point of sight	yes	Amazon +DIRECTV	1
13	1	0	50	4K	point of sight	yes	Amazon +DIRECTV	0
13	1	1	40	4K	point anywhere	yes	AMAZON+FVG	1
13	2	0	40	1080	point of sight	no	all	0
13	2	1	50	4K	none	yes	FVG+DIRECTV	1
13	3	0	50	4K	point anywhere	yes	FVG+DIRECTV	1
13	3	1	80	4K	point of sight	yes	Amazon +DIRECTV	0
13	4	0	70	1080	none	no	AMAZON+FVG	0
13	4	1	40	4K	point of sight	yes	FVG+DIRECTV	1
13	5	0	80	1080	point anywhere	no	Amazon +DIRECTV	1
13	5	1	50	4K	point of sight	yes	AMAZON+FVG	0
13	7	1	40	4K	point of sight	no	FVG+DIRECTV	0
13	7	0	50	1080	point anywhere	yes	all	1
13	8	0	50	1080	point anywhere	yes	AMAZON+FVG	0
13	8	1	80	4K	none	yes	FVG+DIRECTV	1
13	9	0	50	4K	point of sight	no	AMAZON+FVG	0
13	9	1	70	1080	point anywhere	yes	FVG+DIRECTV	1
13	10	1	80	1080	point of sight	yes	FVG+DIRECTV	1
13	10	0	70	4K	none	no	Amazon +DIRECTV	0
13	11	1	70	1080	point of sight	no	AMAZON+FVG	1
13	11	0	50	1080	point anywhere	no	Amazon +DIRECTV	0
13	13	1	80	4K	point anywhere	yes	AMAZON+FVG	1
13	13	0	40	1080	none	no	all	0
13	14	1	40	1080	point of sight	yes	all	1
13	14	0	70	4K	point anywhere	no	FVG+DIRECTV	0
13	15	1	40	4K	none	no	all	1
13	15	0	70	1080	point of sight	no	Amazon +DIRECTV	0
13	16	0	40	4K	point anywhere	no	Amazon +DIRECTV	0
13	16	1	70	1080	none	yes	FVG+DIRECTV	1
13	17	1	70	4K	point anywhere	no	all	1
13	17	0	40	1080	point of sight	yes	Amazon +DIRECTV	0
14	1	0	50	4K	point of sight	yes	Amazon +DIRECTV	0
14	1	1	40	4K	point anywhere	yes	AMAZON+FVG	1
14	2	0	40	1080	point of sight	no	all	0
14	2	1	50	4K	none	yes	FVG+DIRECTV	1
14	3	1	50	4K	point anywhere	yes	FVG+DIRECTV	1
14	3	0	80	4K	point of sight	yes	Amazon +DIRECTV	0
14	4	0	70	1080	none	no	AMAZON+FVG	0
14	4	1	40	4K	point of sight	yes	FVG+DIRECTV	1
14	5	0	80	1080	point anywhere	no	Amazon +DIRECTV	0
14	5	1	50	4K	point of sight	yes	AMAZON+FVG	1
14	7	1	40	4K	point of sight	no	FVG+DIRECTV	1
14	7	0	50	1080	point anywhere	yes	all	0
14	8	1	50	1080	point anywhere	yes	AMAZON+FVG	0
14	8	0	80	4K	none	yes	FVG+DIRECTV	1
14	9	1	50	4K	point of sight	no	AMAZON+FVG	1
14	9	0	70	1080	point anywhere	yes	FVG+DIRECTV	0
14	10	0	80	1080	point of sight	yes	FVG+DIRECTV	0
14	10	1	70	4K	none	no	Amazon +DIRECTV	1
14	11	0	70	1080	point of sight	no	AMAZON+FVG	0
14	11	1	50	1080	point anywhere	no	Amazon +DIRECTV	1
14	13	1	80	4K	point anywhere	yes	AMAZON+FVG	1
14	13	0	40	1080	none	no	all	0
14	14	1	40	1080	point of sight	yes	all	0
14	14	0	70	4K	point anywhere	no	FVG+DIRECTV	1
14	15	1	40	4K	none	no	all	1
14	15	0	70	1080	point of sight	no	Amazon +DIRECTV	0
14	16	1	40	4K	point anywhere	no	Amazon +DIRECTV	1
14	16	0	70	1080	none	yes	FVG+DIRECTV	0
14	17	1	70	4K	point anywhere	no	all	1
14	17	0	40	1080	point of sight	yes	Amazon +DIRECTV	0
16	1		50	4K	point of sight	yes	Amazon +DIRECTV	0
16	1		40	4K	point anywhere	yes	AMAZON+FVG	1
16	2	1	40	1080	point of sight	no	all	1
16	2	0	50	4K	none	yes	FVG+DIRECTV	0
16	3		50	4K	point anywhere	yes	FVG+DIRECTV	1
16	3		80	4K	point of sight	yes	Amazon +DIRECTV	0
16	4	0	70	1080	none	no	AMAZON+FVG	0
16	4	1	40	4K	point of sight	yes	FVG+DIRECTV	1
16	5		80	1080	point anywhere	no	Amazon +DIRECTV	1
16	5		50	4K	point of sight	yes	AMAZON+FVG	0
16	7	0	40	4K	point of sight	no	FVG+DIRECTV	0
16	7	1	50	1080	point anywhere	yes	all	1
16	8	0	50	1080	point anywhere	yes	AMAZON+FVG	1
16	8	1	80	4K	none	yes	FVG+DIRECTV	0
16	9	0	50	4K	point of sight	no	AMAZON+FVG	0
16	9	1	70	1080	point anywhere	yes	FVG+DIRECTV	1
16	10	1	80	1080	point of sight	yes	FVG+DIRECTV	1
16	10	0	70	4K	none	no	Amazon +DIRECTV	0
16	11		70	1080	point of sight	no	AMAZON+FVG	0
16	11		50	1080	point anywhere	no	Amazon +DIRECTV	1
16	13	1	80	4K	point anywhere	yes	AMAZON+FVG	1
16	13	0	40	1080	none	no	all	0
16	14	1	40	1080	point of sight	yes	all	1
16	14	0	70	4K	point anywhere	no	FVG+DIRECTV	0
16	15		40	4K	none	no	all	1
16	15		70	1080	point of sight	no	Amazon +DIRECTV	0
16	16		40	4K	point anywhere	no	Amazon +DIRECTV	1
16	16		70	1080	none	yes	FVG+DIRECTV	0
16	17	1	70	4K	point anywhere	no	all	1
16	17	0	40	1080	point of sight	yes	Amazon +DIRECTV	0
18	1	0	50	4K	point of sight	yes	Amazon +DIRECTV	0
18	1	1	40	4K	point anywhere	yes	AMAZON+FVG	1
18	2	0	40	1080	point of sight	no	all	0
18	2	1	50	4K	none	yes	FVG+DIRECTV	1
18	3	1	50	4K	point anywhere	yes	FVG+DIRECTV	1
18	3	0	80	4K	point of sight	yes	Amazon +DIRECTV	0
18	4	0	70	1080	none	no	AMAZON+FVG	0
18	4	1	40	4K	point of sight	yes	FVG+DIRECTV	1
18	5	0	80	1080	point anywhere	no	Amazon +DIRECTV	0
18	5	1	50	4K	point of sight	yes	AMAZON+FVG	1
18	7	1	40	4K	point of sight	no	FVG+DIRECTV	0
18	7	0	50	1080	point anywhere	yes	all	1
18	8	1	50	1080	point anywhere	yes	AMAZON+FVG	1
18	8	0	80	4K	none	yes	FVG+DIRECTV	0
18	9	1	50	4K	point of sight	no	AMAZON+FVG	1
18	9	0	70	1080	point anywhere	yes	FVG+DIRECTV	0
18	10	1	80	1080	point of sight	yes	FVG+DIRECTV	1
18	10	0	70	4K	none	no	Amazon +DIRECTV	0
18	11	0	70	1080	point of sight	no	AMAZON+FVG	1
18	11	1	50	1080	point anywhere	no	Amazon +DIRECTV	0
18	13	0	80	4K	point anywhere	yes	AMAZON+FVG	1
18	13	1	40	1080	none	no	all	0
18	14	1	40	1080	point of sight	yes	all	1
18	14	0	70	4K	point anywhere	no	FVG+DIRECTV	0
18	15	1	40	4K	none	no	all	1
18	15	0	70	1080	point of sight	no	Amazon +DIRECTV	0
18	16		70	1080	none	yes	FVG+DIRECTV	0
18	16		40	4K	point anywhere	no	Amazon +DIRECTV	1
18	17	0	70	4K	point anywhere	no	all	1
18	17	1	40	1080	point of sight	yes	Amazon +DIRECTV	0
21	1	0	50	4K	point of sight	yes	Amazon +DIRECTV	0
21	1	1	40	4K	point anywhere	yes	AMAZON+FVG	1
21	2	0	40	1080	point of sight	no	all	0
21	2	1	50	4K	none	yes	FVG+DIRECTV	1
21	3	1	50	4K	point anywhere	yes	FVG+DIRECTV	1
21	3	0	80	4K	point of sight	yes	Amazon +DIRECTV	0
21	4	0	70	1080	none	no	AMAZON+FVG	0
21	4	1	40	4K	point of sight	yes	FVG+DIRECTV	1
21	5	0	80	1080	point anywhere	no	Amazon +DIRECTV	0
21	5	1	50	4K	point of sight	yes	AMAZON+FVG	1
21	7	0	40	4K	point of sight	no	FVG+DIRECTV	0
21	7	1	50	1080	point anywhere	yes	all	1
21	8	0	50	1080	point anywhere	yes	AMAZON+FVG	0
21	8	1	80	4K	none	yes	FVG+DIRECTV	1
21	9	0	50	4K	point of sight	no	AMAZON+FVG	0
21	9	1	70	1080	point anywhere	yes	FVG+DIRECTV	1
21	10	1	80	1080	point of sight	yes	FVG+DIRECTV	1
21	10	0	70	4K	none	no	Amazon +DIRECTV	0
21	11	1	70	1080	point of sight	no	AMAZON+FVG	1
21	11	0	50	1080	point anywhere	no	Amazon +DIRECTV	0
21	13	0	80	4K	point anywhere	yes	AMAZON+FVG	0
21	13	1	40	1080	none	no	all	1
21	14	1	40	1080	point of sight	yes	all	1
21	14	0	70	4K	point anywhere	no	FVG+DIRECTV	0
21	15	1	40	4K	none	no	all	1
21	15	0	70	1080	point of sight	no	Amazon +DIRECTV	0
21	16	0	40	4K	point anywhere	no	Amazon +DIRECTV	0
21	16	1	70	1080	none	yes	FVG+DIRECTV	1
21	17	1	70	4K	point anywhere	no	all	1
21	17	0	40	1080	point of sight	yes	Amazon +DIRECTV	0
22	1	0	50	4K	point of sight	yes	Amazon +DIRECTV	0
22	1	1	40	4K	point anywhere	yes	AMAZON+FVG	1
22	2		40	1080	point of sight	no	all	0
22	2		50	4K	none	yes	FVG+DIRECTV	1
22	3	1	50	4K	point anywhere	yes	FVG+DIRECTV	1
22	3	0	80	4K	point of sight	yes	Amazon +DIRECTV	0
22	4	0	70	1080	none	no	AMAZON+FVG	0
22	4	1	40	4K	point of sight	yes	FVG+DIRECTV	1
22	5	0	80	1080	point anywhere	no	Amazon +DIRECTV	0
22	5	1	50	4K	point of sight	yes	AMAZON+FVG	1
22	7	0	40	4K	point of sight	no	FVG+DIRECTV	0
22	7	1	50	1080	point anywhere	yes	all	1
22	8	1	50	1080	point anywhere	yes	AMAZON+FVG	1
22	8	0	80	4K	none	yes	FVG+DIRECTV	0
22	9	0	50	4K	point of sight	no	AMAZON+FVG	0
22	9	1	70	1080	point anywhere	yes	FVG+DIRECTV	1
22	10	1	80	1080	point of sight	yes	FVG+DIRECTV	1
22	10	0	70	4K	none	no	Amazon +DIRECTV	0
22	11	1	70	1080	point of sight	no	AMAZON+FVG	1
22	11	0	50	1080	point anywhere	no	Amazon +DIRECTV	0
22	13	1	80	4K	point anywhere	yes	AMAZON+FVG	1
22	13	0	40	1080	none	no	all	0
22	14	0	40	1080	point of sight	yes	all	1
22	14	1	70	4K	point anywhere	no	FVG+DIRECTV	0
22	15	0	40	4K	none	no	all	1
22	15	1	70	1080	point of sight	no	Amazon +DIRECTV	0
22	16	0	40	4K	point anywhere	no	Amazon +DIRECTV	1
22	16	1	70	1080	none	yes	FVG+DIRECTV	0
22	17	1	70	4K	point anywhere	no	all	1
22	17	0	40	1080	point of sight	yes	Amazon +DIRECTV	0
23	1	0	50	4K	point of sight	yes	Amazon +DIRECTV	0
23	1	1	40	4K	point anywhere	yes	AMAZON+FVG	1
23	2	0	40	1080	point of sight	no	all	0
23	2	1	50	4K	none	yes	FVG+DIRECTV	1
23	3	1	50	4K	point anywhere	yes	FVG+DIRECTV	1
23	3	0	80	4K	point of sight	yes	Amazon +DIRECTV	0
23	4	0	70	1080	none	no	AMAZON+FVG	0
23	4	1	40	4K	point of sight	yes	FVG+DIRECTV	1
23	5	0	80	1080	point anywhere	no	Amazon +DIRECTV	0
23	5	1	50	4K	point of sight	yes	AMAZON+FVG	1
23	7	0	40	4K	point of sight	no	FVG+DIRECTV	0
23	7	1	50	1080	point anywhere	yes	all	1
23	8	1	50	1080	point anywhere	yes	AMAZON+FVG	1
23	8	0	80	4K	none	yes	FVG+DIRECTV	0
23	9	0	50	4K	point of sight	no	AMAZON+FVG	0
23	9	1	70	1080	point anywhere	yes	FVG+DIRECTV	1
23	10	1	80	1080	point of sight	yes	FVG+DIRECTV	1
23	10	0	70	4K	none	no	Amazon +DIRECTV	0
23	11	0	70	1080	point of sight	no	AMAZON+FVG	0
23	11	1	50	1080	point anywhere	no	Amazon +DIRECTV	1
23	13	0	80	4K	point anywhere	yes	AMAZON+FVG	1
23	13	1	40	1080	none	no	all	0
23	14	1	40	1080	point of sight	yes	all	1
23	14	0	70	4K	point anywhere	no	FVG+DIRECTV	0
23	15	1	40	4K	none	no	all	1
23	15	0	70	1080	point of sight	no	Amazon +DIRECTV	0
23	16		40	4K	point anywhere	no	Amazon +DIRECTV	1
23	16		70	1080	none	yes	FVG+DIRECTV	0
23	17	0	70	4K	point anywhere	no	all	0
23	17	1	40	1080	point of sight	yes	Amazon +DIRECTV	1
24	1	0	50	4K	point of sight	yes	Amazon +DIRECTV	0
24	1	1	40	4K	point anywhere	yes	AMAZON+FVG	1
24	2	0	40	1080	point of sight	no	all	0
24	2	1	50	4K	none	yes	FVG+DIRECTV	1
24	3	1	50	4K	point anywhere	yes	FVG+DIRECTV	1
24	3	0	80	4K	point of sight	yes	Amazon +DIRECTV	0
24	4	0	70	1080	none	no	AMAZON+FVG	0
24	4	1	40	4K	point of sight	yes	FVG+DIRECTV	1
24	5	1	80	1080	point anywhere	no	Amazon +DIRECTV	1
24	5	0	50	4K	point of sight	yes	AMAZON+FVG	0
24	7	1	40	4K	point of sight	no	FVG+DIRECTV	1
24	7	0	50	1080	point anywhere	yes	all	0
24	8	0	50	1080	point anywhere	yes	AMAZON+FVG	0
24	8	1	80	4K	none	yes	FVG+DIRECTV	1
24	9	1	50	4K	point of sight	no	AMAZON+FVG	1
24	9	0	70	1080	point anywhere	yes	FVG+DIRECTV	0
24	10	0	80	1080	point of sight	yes	FVG+DIRECTV	0
24	10	1	70	4K	none	no	Amazon +DIRECTV	1
24	11	0	70	1080	point of sight	no	AMAZON+FVG	0
24	11	1	50	1080	point anywhere	no	Amazon +DIRECTV	1
24	13	1	80	4K	point anywhere	yes	AMAZON+FVG	1
24	13	0	40	1080	none	no	all	0
24	14	0	40	1080	point of sight	yes	all	0
24	14	1	70	4K	point anywhere	no	FVG+DIRECTV	1
24	15	1	40	4K	none	no	all	1
24	15	0	70	1080	point of sight	no	Amazon +DIRECTV	0
24	16	1	40	4K	point anywhere	no	Amazon +DIRECTV	1
24	16	0	70	1080	none	yes	FVG+DIRECTV	0
24	17	1	70	4K	point anywhere	no	all	1
24	17	0	40	1080	point of sight	yes	Amazon +DIRECTV	0
25	1	1	50	4K	point of sight	yes	Amazon +DIRECTV	0
25	1	0	40	4K	point anywhere	yes	AMAZON+FVG	1
25	2	0	40	1080	point of sight	no	all	0
25	2	1	50	4K	none	yes	FVG+DIRECTV	1
25	3	1	50	4K	point anywhere	yes	FVG+DIRECTV	1
25	3	0	80	4K	point of sight	yes	Amazon +DIRECTV	0
25	4	1	70	1080	none	no	AMAZON+FVG	0
25	4	0	40	4K	point of sight	yes	FVG+DIRECTV	1
25	5	0	80	1080	point anywhere	no	Amazon +DIRECTV	0
25	5	1	50	4K	point of sight	yes	AMAZON+FVG	1
25	7	1	40	4K	point of sight	no	FVG+DIRECTV	1
25	7	0	50	1080	point anywhere	yes	all	0
25	8	1	50	1080	point anywhere	yes	AMAZON+FVG	1
25	8	0	80	4K	none	yes	FVG+DIRECTV	0
25	9	1	50	4K	point of sight	no	AMAZON+FVG	1
25	9	0	70	1080	point anywhere	yes	FVG+DIRECTV	0
25	10		80	1080	point of sight	yes	FVG+DIRECTV	1
25	10		70	4K	none	no	Amazon +DIRECTV	0
25	11	0	70	1080	point of sight	no	AMAZON+FVG	0
25	11	1	50	1080	point anywhere	no	Amazon +DIRECTV	1
25	13	0	80	4K	point anywhere	yes	AMAZON+FVG	0
25	13	1	40	1080	none	no	all	1
25	14	1	40	1080	point of sight	yes	all	1
25	14	0	70	4K	point anywhere	no	FVG+DIRECTV	0
25	15	1	40	4K	none	no	all	1
25	15	0	70	1080	point of sight	no	Amazon +DIRECTV	0
25	16	0	40	4K	point anywhere	no	Amazon +DIRECTV	1
25	16	1	70	1080	none	yes	FVG+DIRECTV	0
25	17	1	70	4K	point anywhere	no	all	1
25	17	0	40	1080	point of sight	yes	Amazon +DIRECTV	0
26	1	0	50	4K	point of sight	yes	Amazon +DIRECTV	0
26	1	1	40	4K	point anywhere	yes	AMAZON+FVG	1
26	2	0	40	1080	point of sight	no	all	0
26	2	1	50	4K	none	yes	FVG+DIRECTV	1
26	3	1	50	4K	point anywhere	yes	FVG+DIRECTV	1
26	3	0	80	4K	point of sight	yes	Amazon +DIRECTV	0
26	4	0	70	1080	none	no	AMAZON+FVG	0
26	4	1	40	4K	point of sight	yes	FVG+DIRECTV	1
26	5	0	80	1080	point anywhere	no	Amazon +DIRECTV	0
26	5	1	50	4K	point of sight	yes	AMAZON+FVG	1
26	7	1	40	4K	point of sight	no	FVG+DIRECTV	1
26	7	0	50	1080	point anywhere	yes	all	0
26	8	1	50	1080	point anywhere	yes	AMAZON+FVG	1
26	8	0	80	4K	none	yes	FVG+DIRECTV	0
26	9	1	50	4K	point of sight	no	AMAZON+FVG	1
26	9	0	70	1080	point anywhere	yes	FVG+DIRECTV	0
26	10	0	80	1080	point of sight	yes	FVG+DIRECTV	0
26	10	1	70	4K	none	no	Amazon +DIRECTV	1
26	11	0	70	1080	point of sight	no	AMAZON+FVG	0
26	11	1	50	1080	point anywhere	no	Amazon +DIRECTV	1
26	13	0	80	4K	point anywhere	yes	AMAZON+FVG	0
26	13	1	40	1080	none	no	all	1
26	14	1	40	1080	point of sight	yes	all	1
26	14	0	70	4K	point anywhere	no	FVG+DIRECTV	0
26	15	1	40	4K	none	no	all	1
26	15	0	70	1080	point of sight	no	Amazon +DIRECTV	0
26	16	1	40	4K	point anywhere	no	Amazon +DIRECTV	1
26	16	0	70	1080	none	yes	FVG+DIRECTV	0
26	17	0	70	4K	point anywhere	no	all	0
26	17	1	40	1080	point of sight	yes	Amazon +DIRECTV	1
28	1	0	50	4K	point of sight	yes	Amazon +DIRECTV	0
28	1	1	40	4K	point anywhere	yes	AMAZON+FVG	1
28	2	1	40	1080	point of sight	no	all	1
28	2	0	50	4K	none	yes	FVG+DIRECTV	0
28	3	1	50	4K	point anywhere	yes	FVG+DIRECTV	1
28	3	0	80	4K	point of sight	yes	Amazon +DIRECTV	0
28	4	0	70	1080	none	no	AMAZON+FVG	0
28	4	1	40	4K	point of sight	yes	FVG+DIRECTV	1
28	5	0	80	1080	point anywhere	no	Amazon +DIRECTV	0
28	5	1	50	4K	point of sight	yes	AMAZON+FVG	1
28	7	1	40	4K	point of sight	no	FVG+DIRECTV	1
28	7	0	50	1080	point anywhere	yes	all	0
28	8	0	50	1080	point anywhere	yes	AMAZON+FVG	0
28	8	1	80	4K	none	yes	FVG+DIRECTV	1
28	9	1	50	4K	point of sight	no	AMAZON+FVG	1
28	9	0	70	1080	point anywhere	yes	FVG+DIRECTV	0
28	10	1	80	1080	point of sight	yes	FVG+DIRECTV	1
28	10	0	70	4K	none	no	Amazon +DIRECTV	0
28	11	0	70	1080	point of sight	no	AMAZON+FVG	0
28	11	1	50	1080	point anywhere	no	Amazon +DIRECTV	1
28	13	1	80	4K	point anywhere	yes	AMAZON+FVG	1
28	13	0	40	1080	none	no	all	0
28	14	1	40	1080	point of sight	yes	all	1
28	14	0	70	4K	point anywhere	no	FVG+DIRECTV	0
28	15	1	40	4K	none	no	all	1
28	15	0	70	1080	point of sight	no	Amazon +DIRECTV	0
28	16	1	40	4K	point anywhere	no	Amazon +DIRECTV	1
28	16	0	70	1080	none	yes	FVG+DIRECTV	0
28	17	1	70	4K	point anywhere	no	all	1
28	17	0	40	1080	point of sight	yes	Amazon +DIRECTV	0
30	1	0	50	4K	point of sight	yes	Amazon +DIRECTV	0
30	1	1	40	4K	point anywhere	yes	AMAZON+FVG	1
30	2		40	1080	point of sight	no	all	0
30	2		50	4K	none	yes	FVG+DIRECTV	1
30	3	1	50	4K	point anywhere	yes	FVG+DIRECTV	1
30	3	0	80	4K	point of sight	yes	Amazon +DIRECTV	0
30	4	0	70	1080	none	no	AMAZON+FVG	0
30	4	1	40	4K	point of sight	yes	FVG+DIRECTV	1
30	5	0	80	1080	point anywhere	no	Amazon +DIRECTV	0
30	5	1	50	4K	point of sight	yes	AMAZON+FVG	1
30	7		40	4K	point of sight	no	FVG+DIRECTV	1
30	7		50	1080	point anywhere	yes	all	0
30	8	1	50	1080	point anywhere	yes	AMAZON+FVG	0
30	8	0	80	4K	none	yes	FVG+DIRECTV	1
30	9	1	50	4K	point of sight	no	AMAZON+FVG	1
30	9	0	70	1080	point anywhere	yes	FVG+DIRECTV	0
30	10	0	80	1080	point of sight	yes	FVG+DIRECTV	0
30	10	1	70	4K	none	no	Amazon +DIRECTV	1
30	11	0	70	1080	point of sight	no	AMAZON+FVG	0
30	11	1	50	1080	point anywhere	no	Amazon +DIRECTV	1
30	13	1	80	4K	point anywhere	yes	AMAZON+FVG	1
30	13	0	40	1080	none	no	all	0
30	14	1	40	1080	point of sight	yes	all	1
30	14	0	70	4K	point anywhere	no	FVG+DIRECTV	0
30	15	1	40	4K	none	no	all	1
30	15	0	70	1080	point of sight	no	Amazon +DIRECTV	0
30	16	1	40	4K	point anywhere	no	Amazon +DIRECTV	1
30	16	0	70	1080	none	yes	FVG+DIRECTV	0
30	17	1	70	4K	point anywhere	no	all	0
30	17	0	40	1080	point of sight	yes	Amazon +DIRECTV	1
31	1	0	50	4K	point of sight	yes	Amazon +DIRECTV	0
31	1	1	40	4K	point anywhere	yes	AMAZON+FVG	1
31	2		40	1080	point of sight	no	all	1
31	2		50	4K	none	yes	FVG+DIRECTV	0
31	3	1	50	4K	point anywhere	yes	FVG+DIRECTV	1
31	3	0	80	4K	point of sight	yes	Amazon +DIRECTV	0
31	4	0	70	1080	none	no	AMAZON+FVG	0
31	4	1	40	4K	point of sight	yes	FVG+DIRECTV	1
31	5	0	80	1080	point anywhere	no	Amazon +DIRECTV	0
31	5	1	50	4K	point of sight	yes	AMAZON+FVG	1
31	7	1	40	4K	point of sight	no	FVG+DIRECTV	1
31	7	0	50	1080	point anywhere	yes	all	0
31	8	1	50	1080	point anywhere	yes	AMAZON+FVG	1
31	8	0	80	4K	none	yes	FVG+DIRECTV	0
31	9	1	50	4K	point of sight	no	AMAZON+FVG	1
31	9	0	70	1080	point anywhere	yes	FVG+DIRECTV	0
31	10	1	80	1080	point of sight	yes	FVG+DIRECTV	1
31	10	0	70	4K	none	no	Amazon +DIRECTV	0
31	11	0	70	1080	point of sight	no	AMAZON+FVG	0
31	11	1	50	1080	point anywhere	no	Amazon +DIRECTV	1
31	13	0	80	4K	point anywhere	yes	AMAZON+FVG	0
31	13	1	40	1080	none	no	all	1
31	14	1	40	1080	point of sight	yes	all	1
31	14	0	70	4K	point anywhere	no	FVG+DIRECTV	0
31	15	1	40	4K	none	no	all	1
31	15	0	70	1080	point of sight	no	Amazon +DIRECTV	0
31	16	0	40	4K	point anywhere	no	Amazon +DIRECTV	1
31	16	1	70	1080	none	yes	FVG+DIRECTV	0
31	17	1	70	4K	point anywhere	no	all	1
31	17	0	40	1080	point of sight	yes	Amazon +DIRECTV	0
32	1	0	50	4K	point of sight	yes	Amazon +DIRECTV	0
32	1	1	40	4K	point anywhere	yes	AMAZON+FVG	1
32	2	1	40	1080	point of sight	no	all	1
32	2	0	50	4K	none	yes	FVG+DIRECTV	0
32	3	1	50	4K	point anywhere	yes	FVG+DIRECTV	1
32	3	0	80	4K	point of sight	yes	Amazon +DIRECTV	0
32	4	0	70	1080	none	no	AMAZON+FVG	0
32	4	1	40	4K	point of sight	yes	FVG+DIRECTV	1
32	5	0	80	1080	point anywhere	no	Amazon +DIRECTV	0
32	5	1	50	4K	point of sight	yes	AMAZON+FVG	1
32	7	0	40	4K	point of sight	no	FVG+DIRECTV	0
32	7	1	50	1080	point anywhere	yes	all	1
32	8	1	50	1080	point anywhere	yes	AMAZON+FVG	1
32	8	0	80	4K	none	yes	FVG+DIRECTV	0
32	9	1	50	4K	point of sight	no	AMAZON+FVG	1
32	9	0	70	1080	point anywhere	yes	FVG+DIRECTV	0
32	10	1	80	1080	point of sight	yes	FVG+DIRECTV	1
32	10	0	70	4K	none	no	Amazon +DIRECTV	0
32	11		70	1080	point of sight	no	AMAZON+FVG	1
32	11		50	1080	point anywhere	no	Amazon +DIRECTV	0
32	13	0	80	4K	point anywhere	yes	AMAZON+FVG	0
32	13	1	40	1080	none	no	all	1
32	14	1	40	1080	point of sight	yes	all	1
32	14	0	70	4K	point anywhere	no	FVG+DIRECTV	0
32	15	1	40	4K	none	no	all	1
32	15	0	70	1080	point of sight	no	Amazon +DIRECTV	0
32	16	0	40	4K	point anywhere	no	Amazon +DIRECTV	0
32	16	1	70	1080	none	yes	FVG+DIRECTV	1
32	17	1	70	4K	point anywhere	no	all	1
32	17	0	40	1080	point of sight	yes	Amazon +DIRECTV	0
34	1	0	50	4K	point of sight	yes	Amazon +DIRECTV	0
34	1	1	40	4K	point anywhere	yes	AMAZON+FVG	1
34	2	1	40	1080	point of sight	no	all	0
34	2	0	50	4K	none	yes	FVG+DIRECTV	1
34	3	1	50	4K	point anywhere	yes	FVG+DIRECTV	1
34	3	0	80	4K	point of sight	yes	Amazon +DIRECTV	0
34	4		70	1080	none	no	AMAZON+FVG	0
34	4		40	4K	point of sight	yes	FVG+DIRECTV	1
34	5	0	80	1080	point anywhere	no	Amazon +DIRECTV	0
34	5	1	50	4K	point of sight	yes	AMAZON+FVG	1
34	7	0	40	4K	point of sight	no	FVG+DIRECTV	0
34	7	1	50	1080	point anywhere	yes	all	1
34	8	1	50	1080	point anywhere	yes	AMAZON+FVG	1
34	8	0	80	4K	none	yes	FVG+DIRECTV	0
34	9		50	4K	point of sight	no	AMAZON+FVG	0
34	9		70	1080	point anywhere	yes	FVG+DIRECTV	1
34	10	1	80	1080	point of sight	yes	FVG+DIRECTV	1
34	10	0	70	4K	none	no	Amazon +DIRECTV	0
34	11		70	1080	point of sight	no	AMAZON+FVG	0
34	11		50	1080	point anywhere	no	Amazon +DIRECTV	1
34	13		80	4K	point anywhere	yes	AMAZON+FVG	1
34	13		40	1080	none	no	all	0
34	14	1	40	1080	point of sight	yes	all	1
34	14	0	70	4K	point anywhere	no	FVG+DIRECTV	0
34	15	1	40	4K	none	no	all	1
34	15	0	70	1080	point of sight	no	Amazon +DIRECTV	0
34	16	0	40	4K	point anywhere	no	Amazon +DIRECTV	0
34	16	1	70	1080	none	yes	FVG+DIRECTV	1
34	17	0	70	4K	point anywhere	no	all	1
34	17	1	40	1080	point of sight	yes	Amazon +DIRECTV	0
35	1	0	50	4K	point of sight	yes	Amazon +DIRECTV	0
35	1	1	40	4K	point anywhere	yes	AMAZON+FVG	1
35	2	0	40	1080	point of sight	no	all	1
35	2	1	50	4K	none	yes	FVG+DIRECTV	0
35	3	1	50	4K	point anywhere	yes	FVG+DIRECTV	1
35	3	0	80	4K	point of sight	yes	Amazon +DIRECTV	0
35	4	1	70	1080	none	no	AMAZON+FVG	0
35	4	0	40	4K	point of sight	yes	FVG+DIRECTV	1
35	5	1	80	1080	point anywhere	no	Amazon +DIRECTV	0
35	5	0	50	4K	point of sight	yes	AMAZON+FVG	1
35	7	0	40	4K	point of sight	no	FVG+DIRECTV	0
35	7	1	50	1080	point anywhere	yes	all	1
35	8	1	50	1080	point anywhere	yes	AMAZON+FVG	1
35	8	0	80	4K	none	yes	FVG+DIRECTV	0
35	9	0	50	4K	point of sight	no	AMAZON+FVG	0
35	9	1	70	1080	point anywhere	yes	FVG+DIRECTV	1
35	10	1	80	1080	point of sight	yes	FVG+DIRECTV	1
35	10	0	70	4K	none	no	Amazon +DIRECTV	0
35	11	1	70	1080	point of sight	no	AMAZON+FVG	1
35	11	0	50	1080	point anywhere	no	Amazon +DIRECTV	0
35	13	1	80	4K	point anywhere	yes	AMAZON+FVG	1
35	13	0	40	1080	none	no	all	0
35	14	1	40	1080	point of sight	yes	all	1
35	14	0	70	4K	point anywhere	no	FVG+DIRECTV	0
35	15	1	40	4K	none	no	all	0
35	15	0	70	1080	point of sight	no	Amazon +DIRECTV	1
35	16	0	40	4K	point anywhere	no	Amazon +DIRECTV	1
35	16	1	70	1080	none	yes	FVG+DIRECTV	0
35	17	1	70	4K	point anywhere	no	all	1
35	17	0	40	1080	point of sight	yes	Amazon +DIRECTV	0
39	1	0	50	4K	point of sight	yes	Amazon +DIRECTV	0
39	1	1	40	4K	point anywhere	yes	AMAZON+FVG	1
39	2	0	40	1080	point of sight	no	all	0
39	2	1	50	4K	none	yes	FVG+DIRECTV	1
39	3	1	50	4K	point anywhere	yes	FVG+DIRECTV	1
39	3	0	80	4K	point of sight	yes	Amazon +DIRECTV	0
39	4	0	70	1080	none	no	AMAZON+FVG	0
39	4	1	40	4K	point of sight	yes	FVG+DIRECTV	1
39	5	0	80	1080	point anywhere	no	Amazon +DIRECTV	0
39	5	1	50	4K	point of sight	yes	AMAZON+FVG	1
39	7	1	40	4K	point of sight	no	FVG+DIRECTV	1
39	7	0	50	1080	point anywhere	yes	all	0
39	8	1	50	1080	point anywhere	yes	AMAZON+FVG	1
39	8	0	80	4K	none	yes	FVG+DIRECTV	0
39	9	1	50	4K	point of sight	no	AMAZON+FVG	1
39	9	0	70	1080	point anywhere	yes	FVG+DIRECTV	0
39	10		80	1080	point of sight	yes	FVG+DIRECTV	0
39	10		70	4K	none	no	Amazon +DIRECTV	1
39	11	0	70	1080	point of sight	no	AMAZON+FVG	0
39	11	1	50	1080	point anywhere	no	Amazon +DIRECTV	1
39	13	1	80	4K	point anywhere	yes	AMAZON+FVG	1
39	13	0	40	1080	none	no	all	0
39	14	1	40	1080	point of sight	yes	all	1
39	14	0	70	4K	point anywhere	no	FVG+DIRECTV	0
39	15	1	40	4K	none	no	all	1
39	15	0	70	1080	point of sight	no	Amazon +DIRECTV	0
39	16	1	40	4K	point anywhere	no	Amazon +DIRECTV	1
39	16	0	70	1080	none	yes	FVG+DIRECTV	0
39	17	1	70	4K	point anywhere	no	all	1
39	17	0	40	1080	point of sight	yes	Amazon +DIRECTV	0
40	1	0	50	4K	point of sight	yes	Amazon +DIRECTV	0
40	1	1	40	4K	point anywhere	yes	AMAZON+FVG	1
40	2		40	1080	point of sight	no	all	1
40	2		50	4K	none	yes	FVG+DIRECTV	0
40	3	1	50	4K	point anywhere	yes	FVG+DIRECTV	1
40	3	0	80	4K	point of sight	yes	Amazon +DIRECTV	0
40	4	0	70	1080	none	no	AMAZON+FVG	0
40	4	1	40	4K	point of sight	yes	FVG+DIRECTV	1
40	5	0	80	1080	point anywhere	no	Amazon +DIRECTV	0
40	5	1	50	4K	point of sight	yes	AMAZON+FVG	1
40	7	1	40	4K	point of sight	no	FVG+DIRECTV	1
40	7	0	50	1080	point anywhere	yes	all	0
40	8	1	50	1080	point anywhere	yes	AMAZON+FVG	1
40	8	0	80	4K	none	yes	FVG+DIRECTV	0
40	9	1	50	4K	point of sight	no	AMAZON+FVG	1
40	9	0	70	1080	point anywhere	yes	FVG+DIRECTV	0
40	10	0	80	1080	point of sight	yes	FVG+DIRECTV	1
40	10	1	70	4K	none	no	Amazon +DIRECTV	0
40	11	0	70	1080	point of sight	no	AMAZON+FVG	0
40	11	1	50	1080	point anywhere	no	Amazon +DIRECTV	1
40	13	0	80	4K	point anywhere	yes	AMAZON+FVG	0
40	13	1	40	1080	none	no	all	1
40	14	1	40	1080	point of sight	yes	all	1
40	14	0	70	4K	point anywhere	no	FVG+DIRECTV	0
40	15	1	40	4K	none	no	all	1
40	15	0	70	1080	point of sight	no	Amazon +DIRECTV	0
40	16	1	40	4K	point anywhere	no	Amazon +DIRECTV	1
40	16	0	70	1080	none	yes	FVG+DIRECTV	0
40	17	0	70	4K	point anywhere	no	all	0
40	17	1	40	1080	point of sight	yes	Amazon +DIRECTV	1
41	1	0	50	4K	point of sight	yes	Amazon +DIRECTV	0
41	1	1	40	4K	point anywhere	yes	AMAZON+FVG	1
41	2	1	40	1080	point of sight	no	all	0
41	2	0	50	4K	none	yes	FVG+DIRECTV	1
41	3	1	50	4K	point anywhere	yes	FVG+DIRECTV	1
41	3	0	80	4K	point of sight	yes	Amazon +DIRECTV	0
41	4	0	70	1080	none	no	AMAZON+FVG	0
41	4	1	40	4K	point of sight	yes	FVG+DIRECTV	1
41	5	0	80	1080	point anywhere	no	Amazon +DIRECTV	0
41	5	1	50	4K	point of sight	yes	AMAZON+FVG	1
41	7	1	40	4K	point of sight	no	FVG+DIRECTV	1
41	7	0	50	1080	point anywhere	yes	all	0
41	8	0	50	1080	point anywhere	yes	AMAZON+FVG	0
41	8	1	80	4K	none	yes	FVG+DIRECTV	1
41	9	1	50	4K	point of sight	no	AMAZON+FVG	1
41	9	0	70	1080	point anywhere	yes	FVG+DIRECTV	0
41	10	1	80	1080	point of sight	yes	FVG+DIRECTV	1
41	10	0	70	4K	none	no	Amazon +DIRECTV	0
41	11	0	70	1080	point of sight	no	AMAZON+FVG	0
41	11	1	50	1080	point anywhere	no	Amazon +DIRECTV	1
41	13	0	80	4K	point anywhere	yes	AMAZON+FVG	1
41	13	1	40	1080	none	no	all	0
41	14	1	40	1080	point of sight	yes	all	1
41	14	0	70	4K	point anywhere	no	FVG+DIRECTV	0
41	15	1	40	4K	none	no	all	1
41	15	0	70	1080	point of sight	no	Amazon +DIRECTV	0
41	16	1	40	4K	point anywhere	no	Amazon +DIRECTV	1
41	16	0	70	1080	none	yes	FVG+DIRECTV	0
41	17	0	70	4K	point anywhere	no	all	0
41	17	1	40	1080	point of sight	yes	Amazon +DIRECTV	1
42	1	0	50	4K	point of sight	yes	Amazon +DIRECTV	0
42	1	1	40	4K	point anywhere	yes	AMAZON+FVG	1
42	2	0	40	1080	point of sight	no	all	0
42	2	1	50	4K	none	yes	FVG+DIRECTV	1
42	3	1	50	4K	point anywhere	yes	FVG+DIRECTV	1
42	3	0	80	4K	point of sight	yes	Amazon +DIRECTV	0
42	4	0	70	1080	none	no	AMAZON+FVG	0
42	4	1	40	4K	point of sight	yes	FVG+DIRECTV	1
42	5	0	80	1080	point anywhere	no	Amazon +DIRECTV	0
42	5	1	50	4K	point of sight	yes	AMAZON+FVG	1
42	7	1	40	4K	point of sight	no	FVG+DIRECTV	1
42	7	0	50	1080	point anywhere	yes	all	0
42	8	0	50	1080	point anywhere	yes	AMAZON+FVG	0
42	8	1	80	4K	none	yes	FVG+DIRECTV	1
42	9	1	50	4K	point of sight	no	AMAZON+FVG	1
42	9	0	70	1080	point anywhere	yes	FVG+DIRECTV	0
42	10	1	80	1080	point of sight	yes	FVG+DIRECTV	1
42	10	0	70	4K	none	no	Amazon +DIRECTV	0
42	11	1	70	1080	point of sight	no	AMAZON+FVG	0
42	11	0	50	1080	point anywhere	no	Amazon +DIRECTV	1
42	13	1	80	4K	point anywhere	yes	AMAZON+FVG	0
42	13	0	40	1080	none	no	all	1
42	14	0	40	1080	point of sight	yes	all	1
42	14	1	70	4K	point anywhere	no	FVG+DIRECTV	0
42	15	1	40	4K	none	no	all	1
42	15	0	70	1080	point of sight	no	Amazon +DIRECTV	0
42	16	1	40	4K	point anywhere	no	Amazon +DIRECTV	1
42	16	0	70	1080	none	yes	FVG+DIRECTV	0
42	17	1	70	4K	point anywhere	no	all	0
42	17	0	40	1080	point of sight	yes	Amazon +DIRECTV	1
43	1	0	50	4K	point of sight	yes	Amazon +DIRECTV	0
43	1	1	40	4K	point anywhere	yes	AMAZON+FVG	1
43	2	1	40	1080	point of sight	no	all	1
43	2	0	50	4K	none	yes	FVG+DIRECTV	0
43	3	1	50	4K	point anywhere	yes	FVG+DIRECTV	1
43	3	0	80	4K	point of sight	yes	Amazon +DIRECTV	0
43	4	0	70	1080	none	no	AMAZON+FVG	0
43	4	1	40	4K	point of sight	yes	FVG+DIRECTV	1
43	5	0	80	1080	point anywhere	no	Amazon +DIRECTV	0
43	5	1	50	4K	point of sight	yes	AMAZON+FVG	1
43	7	0	40	4K	point of sight	no	FVG+DIRECTV	0
43	7	1	50	1080	point anywhere	yes	all	1
43	8	1	50	1080	point anywhere	yes	AMAZON+FVG	1
43	8	0	80	4K	none	yes	FVG+DIRECTV	0
43	9	1	50	4K	point of sight	no	AMAZON+FVG	1
43	9	0	70	1080	point anywhere	yes	FVG+DIRECTV	0
43	10	1	80	1080	point of sight	yes	FVG+DIRECTV	1
43	10	0	70	4K	none	no	Amazon +DIRECTV	0
43	11	1	70	1080	point of sight	no	AMAZON+FVG	1
43	11	0	50	1080	point anywhere	no	Amazon +DIRECTV	0
43	13	0	80	4K	point anywhere	yes	AMAZON+FVG	0
43	13	1	40	1080	none	no	all	1
43	14	1	40	1080	point of sight	yes	all	1
43	14	0	70	4K	point anywhere	no	FVG+DIRECTV	0
43	15	1	40	4K	none	no	all	1
43	15	0	70	1080	point of sight	no	Amazon +DIRECTV	0
43	16	1	40	4K	point anywhere	no	Amazon +DIRECTV	1
43	16	0	70	1080	none	yes	FVG+DIRECTV	0
43	17	1	70	4K	point anywhere	no	all	1
43	17	0	40	1080	point of sight	yes	Amazon +DIRECTV	0
44	1	0	50	4K	point of sight	yes	Amazon +DIRECTV	0
44	1	1	40	4K	point anywhere	yes	AMAZON+FVG	1
44	2	0	40	1080	point of sight	no	all	0
44	2	1	50	4K	none	yes	FVG+DIRECTV	1
44	3	1	50	4K	point anywhere	yes	FVG+DIRECTV	1
44	3	0	80	4K	point of sight	yes	Amazon +DIRECTV	0
44	4	0	70	1080	none	no	AMAZON+FVG	0
44	4	1	40	4K	point of sight	yes	FVG+DIRECTV	1
44	5	0	80	1080	point anywhere	no	Amazon +DIRECTV	0
44	5	1	50	4K	point of sight	yes	AMAZON+FVG	1
44	7	0	40	4K	point of sight	no	FVG+DIRECTV	0
44	7	1	50	1080	point anywhere	yes	all	1
44	8	1	50	1080	point anywhere	yes	AMAZON+FVG	1
44	8	0	80	4K	none	yes	FVG+DIRECTV	0
44	9	1	50	4K	point of sight	no	AMAZON+FVG	1
44	9	0	70	1080	point anywhere	yes	FVG+DIRECTV	0
44	10	1	80	1080	point of sight	yes	FVG+DIRECTV	1
44	10	0	70	4K	none	no	Amazon +DIRECTV	0
44	11	1	70	1080	point of sight	no	AMAZON+FVG	1
44	11	0	50	1080	point anywhere	no	Amazon +DIRECTV	0
44	13	0	80	4K	point anywhere	yes	AMAZON+FVG	0
44	13	1	40	1080	none	no	all	1
44	14	1	40	1080	point of sight	yes	all	1
44	14	0	70	4K	point anywhere	no	FVG+DIRECTV	0
44	15	1	40	4K	none	no	all	1
44	15	0	70	1080	point of sight	no	Amazon +DIRECTV	0
44	16	1	40	4K	point anywhere	no	Amazon +DIRECTV	1
44	16	0	70	1080	none	yes	FVG+DIRECTV	0
44	17	0	70	4K	point anywhere	no	all	0
44	17	1	40	1080	point of sight	yes	Amazon +DIRECTV	1
45	1	1	50	4K	point of sight	yes	Amazon +DIRECTV	1
45	1	0	40	4K	point anywhere	yes	AMAZON+FVG	0
45	2	1	40	1080	point of sight	no	all	1
45	2	0	50	4K	none	yes	FVG+DIRECTV	0
45	3	1	50	4K	point anywhere	yes	FVG+DIRECTV	1
45	3	0	80	4K	point of sight	yes	Amazon +DIRECTV	0
45	4	0	70	1080	none	no	AMAZON+FVG	0
45	4	1	40	4K	point of sight	yes	FVG+DIRECTV	1
45	5	0	80	1080	point anywhere	no	Amazon +DIRECTV	0
45	5	1	50	4K	point of sight	yes	AMAZON+FVG	1
45	7	1	40	4K	point of sight	no	FVG+DIRECTV	1
45	7	0	50	1080	point anywhere	yes	all	0
45	8	1	50	1080	point anywhere	yes	AMAZON+FVG	1
45	8	0	80	4K	none	yes	FVG+DIRECTV	0
45	9	1	50	4K	point of sight	no	AMAZON+FVG	1
45	9	0	70	1080	point anywhere	yes	FVG+DIRECTV	0
45	10	1	80	1080	point of sight	yes	FVG+DIRECTV	1
45	10	0	70	4K	none	no	Amazon +DIRECTV	0
45	11	1	70	1080	point of sight	no	AMAZON+FVG	1
45	11	0	50	1080	point anywhere	no	Amazon +DIRECTV	0
45	13	1	80	4K	point anywhere	yes	AMAZON+FVG	1
45	13	0	40	1080	none	no	all	0
45	14	1	40	1080	point of sight	yes	all	1
45	14	0	70	4K	point anywhere	no	FVG+DIRECTV	0
45	15	1	40	4K	none	no	all	1
45	15	0	70	1080	point of sight	no	Amazon +DIRECTV	0
45	16	1	40	4K	point anywhere	no	Amazon +DIRECTV	1
45	16	0	70	1080	none	yes	FVG+DIRECTV	0
45	17	0	70	4K	point anywhere	no	all	0
45	17	1	40	1080	point of sight	yes	Amazon +DIRECTV	1
48	1	0	50	4K	point of sight	yes	Amazon +DIRECTV	0
48	1	1	40	4K	point anywhere	yes	AMAZON+FVG	1
48	2	1	40	1080	point of sight	no	all	0
48	2	0	50	4K	none	yes	FVG+DIRECTV	1
48	3	1	50	4K	point anywhere	yes	FVG+DIRECTV	1
48	3	0	80	4K	point of sight	yes	Amazon +DIRECTV	0
48	4	0	70	1080	none	no	AMAZON+FVG	0
48	4	1	40	4K	point of sight	yes	FVG+DIRECTV	1
48	5	0	80	1080	point anywhere	no	Amazon +DIRECTV	0
48	5	1	50	4K	point of sight	yes	AMAZON+FVG	1
48	7	0	40	4K	point of sight	no	FVG+DIRECTV	0
48	7	1	50	1080	point anywhere	yes	all	1
48	8	1	50	1080	point anywhere	yes	AMAZON+FVG	1
48	8	0	80	4K	none	yes	FVG+DIRECTV	0
48	9	0	50	4K	point of sight	no	AMAZON+FVG	1
48	9	1	70	1080	point anywhere	yes	FVG+DIRECTV	0
48	10	1	80	1080	point of sight	yes	FVG+DIRECTV	1
48	10	0	70	4K	none	no	Amazon +DIRECTV	0
48	11	0	70	1080	point of sight	no	AMAZON+FVG	0
48	11	1	50	1080	point anywhere	no	Amazon +DIRECTV	1
48	13	1	80	4K	point anywhere	yes	AMAZON+FVG	0
48	13	0	40	1080	none	no	all	1
48	14	1	40	1080	point of sight	yes	all	1
48	14	0	70	4K	point anywhere	no	FVG+DIRECTV	0
48	15	1	40	4K	none	no	all	1
48	15	0	70	1080	point of sight	no	Amazon +DIRECTV	0
48	16	1	40	4K	point anywhere	no	Amazon +DIRECTV	1
48	16	0	70	1080	none	yes	FVG+DIRECTV	0
48	17	1	70	4K	point anywhere	no	all	0
48	17	0	40	1080	point of sight	yes	Amazon +DIRECTV	1
49	1	0	50	4K	point of sight	yes	Amazon +DIRECTV	0
49	1	1	40	4K	point anywhere	yes	AMAZON+FVG	1
49	2	0	40	1080	point of sight	no	all	0
49	2	1	50	4K	none	yes	FVG+DIRECTV	1
49	3	1	50	4K	point anywhere	yes	FVG+DIRECTV	1
49	3	0	80	4K	point of sight	yes	Amazon +DIRECTV	0
49	4	0	70	1080	none	no	AMAZON+FVG	0
49	4	1	40	4K	point of sight	yes	FVG+DIRECTV	1
49	5	0	80	1080	point anywhere	no	Amazon +DIRECTV	0
49	5	1	50	4K	point of sight	yes	AMAZON+FVG	1
49	7	0	40	4K	point of sight	no	FVG+DIRECTV	0
49	7	1	50	1080	point anywhere	yes	all	1
49	8	1	50	1080	point anywhere	yes	AMAZON+FVG	1
49	8	0	80	4K	none	yes	FVG+DIRECTV	0
49	9	1	50	4K	point of sight	no	AMAZON+FVG	1
49	9	0	70	1080	point anywhere	yes	FVG+DIRECTV	0
49	10	1	80	1080	point of sight	yes	FVG+DIRECTV	0
49	10	0	70	4K	none	no	Amazon +DIRECTV	1
49	11	1	70	1080	point of sight	no	AMAZON+FVG	0
49	11	0	50	1080	point anywhere	no	Amazon +DIRECTV	1
49	13	1	80	4K	point anywhere	yes	AMAZON+FVG	1
49	13	0	40	1080	none	no	all	0
49	14	1	40	1080	point of sight	yes	all	1
49	14	0	70	4K	point anywhere	no	FVG+DIRECTV	0
49	15	0	40	4K	none	no	all	1
49	15	1	70	1080	point of sight	no	Amazon +DIRECTV	0
49	16	1	40	4K	point anywhere	no	Amazon +DIRECTV	0
49	16	0	70	1080	none	yes	FVG+DIRECTV	1
49	17	0	70	4K	point anywhere	no	all	0
49	17	1	40	1080	point of sight	yes	Amazon +DIRECTV	1
50	1	0	50	4K	point of sight	yes	Amazon +DIRECTV	0
50	1	1	40	4K	point anywhere	yes	AMAZON+FVG	1
50	2	0	40	1080	point of sight	no	all	0
50	2	1	50	4K	none	yes	FVG+DIRECTV	1
50	3	1	50	4K	point anywhere	yes	FVG+DIRECTV	1
50	3	0	80	4K	point of sight	yes	Amazon +DIRECTV	0
50	4	0	70	1080	none	no	AMAZON+FVG	0
50	4	1	40	4K	point of sight	yes	FVG+DIRECTV	1
50	5	0	80	1080	point anywhere	no	Amazon +DIRECTV	0
50	5	1	50	4K	point of sight	yes	AMAZON+FVG	1
50	7	0	40	4K	point of sight	no	FVG+DIRECTV	0
50	7	1	50	1080	point anywhere	yes	all	1
50	8	1	50	1080	point anywhere	yes	AMAZON+FVG	1
50	8	0	80	4K	none	yes	FVG+DIRECTV	0
50	9	0	50	4K	point of sight	no	AMAZON+FVG	0
50	9	1	70	1080	point anywhere	yes	FVG+DIRECTV	1
50	10	1	80	1080	point of sight	yes	FVG+DIRECTV	1
50	10	0	70	4K	none	no	Amazon +DIRECTV	0
50	11	0	70	1080	point of sight	no	AMAZON+FVG	0
50	11	1	50	1080	point anywhere	no	Amazon +DIRECTV	1
50	13	1	80	4K	point anywhere	yes	AMAZON+FVG	1
50	13	0	40	1080	none	no	all	0
50	14	1	40	1080	point of sight	yes	all	1
50	14	0	70	4K	point anywhere	no	FVG+DIRECTV	0
50	15	1	40	4K	none	no	all	1
50	15	0	70	1080	point of sight	no	Amazon +DIRECTV	0
50	16	0	40	4K	point anywhere	no	Amazon +DIRECTV	0
50	16	1	70	1080	none	yes	FVG+DIRECTV	1
50	17	0	70	4K	point anywhere	no	all	0
50	17	1	40	1080	point of sight	yes	Amazon +DIRECTV	1
51	1	0	50	4K	point of sight	yes	Amazon +DIRECTV	0
51	1	1	40	4K	point anywhere	yes	AMAZON+FVG	1
51	2	1	40	1080	point of sight	no	all	1
51	2	0	50	4K	none	yes	FVG+DIRECTV	0
51	3	1	50	4K	point anywhere	yes	FVG+DIRECTV	1
51	3	0	80	4K	point of sight	yes	Amazon +DIRECTV	0
51	4	0	70	1080	none	no	AMAZON+FVG	0
51	4	1	40	4K	point of sight	yes	FVG+DIRECTV	1
51	5	0	80	1080	point anywhere	no	Amazon +DIRECTV	0
51	5	1	50	4K	point of sight	yes	AMAZON+FVG	1
51	7	0	40	4K	point of sight	no	FVG+DIRECTV	1
51	7	1	50	1080	point anywhere	yes	all	0
51	8	1	50	1080	point anywhere	yes	AMAZON+FVG	1
51	8	0	80	4K	none	yes	FVG+DIRECTV	0
51	9	1	50	4K	point of sight	no	AMAZON+FVG	0
51	9	0	70	1080	point anywhere	yes	FVG+DIRECTV	1
51	10	0	80	1080	point of sight	yes	FVG+DIRECTV	0
51	10	1	70	4K	none	no	Amazon +DIRECTV	1
51	11	0	70	1080	point of sight	no	AMAZON+FVG	0
51	11	1	50	1080	point anywhere	no	Amazon +DIRECTV	1
51	13	1	80	4K	point anywhere	yes	AMAZON+FVG	0
51	13	0	40	1080	none	no	all	1
51	14	0	40	1080	point of sight	yes	all	1
51	14	1	70	4K	point anywhere	no	FVG+DIRECTV	0
51	15	0	40	4K	none	no	all	1
51	15	1	70	1080	point of sight	no	Amazon +DIRECTV	0
51	16	1	40	4K	point anywhere	no	Amazon +DIRECTV	1
51	16	0	70	1080	none	yes	FVG+DIRECTV	0
51	17	1	70	4K	point anywhere	no	all	1
51	17	0	40	1080	point of sight	yes	Amazon +DIRECTV	0
52	1	0	50	4K	point of sight	yes	Amazon +DIRECTV	0
52	1	1	40	4K	point anywhere	yes	AMAZON+FVG	1
52	2	1	40	1080	point of sight	no	all	1
52	2	0	50	4K	none	yes	FVG+DIRECTV	0
52	3	1	50	4K	point anywhere	yes	FVG+DIRECTV	1
52	3	0	80	4K	point of sight	yes	Amazon +DIRECTV	0
52	4	0	70	1080	none	no	AMAZON+FVG	0
52	4	1	40	4K	point of sight	yes	FVG+DIRECTV	1
52	5	0	80	1080	point anywhere	no	Amazon +DIRECTV	0
52	5	1	50	4K	point of sight	yes	AMAZON+FVG	1
52	7	0	40	4K	point of sight	no	FVG+DIRECTV	0
52	7	1	50	1080	point anywhere	yes	all	1
52	8	0	50	1080	point anywhere	yes	AMAZON+FVG	1
52	8	1	80	4K	none	yes	FVG+DIRECTV	0
52	9	0	50	4K	point of sight	no	AMAZON+FVG	0
52	9	1	70	1080	point anywhere	yes	FVG+DIRECTV	1
52	10	1	80	1080	point of sight	yes	FVG+DIRECTV	1
52	10	0	70	4K	none	no	Amazon +DIRECTV	0
52	11	0	70	1080	point of sight	no	AMAZON+FVG	1
52	11	1	50	1080	point anywhere	no	Amazon +DIRECTV	0
52	13	0	80	4K	point anywhere	yes	AMAZON+FVG	0
52	13	1	40	1080	none	no	all	1
52	14	1	40	1080	point of sight	yes	all	1
52	14	0	70	4K	point anywhere	no	FVG+DIRECTV	0
52	15	0	40	4K	none	no	all	0
52	15	1	70	1080	point of sight	no	Amazon +DIRECTV	1
52	16	1	40	4K	point anywhere	no	Amazon +DIRECTV	1
52	16	0	70	1080	none	yes	FVG+DIRECTV	0
52	17	1	70	4K	point anywhere	no	all	1
52	17	0	40	1080	point of sight	yes	Amazon +DIRECTV	0
53	1	0	50	4K	point of sight	yes	Amazon +DIRECTV	0
53	1	1	40	4K	point anywhere	yes	AMAZON+FVG	1
53	2	0	40	1080	point of sight	no	all	0
53	2	1	50	4K	none	yes	FVG+DIRECTV	1
53	3	1	50	4K	point anywhere	yes	FVG+DIRECTV	1
53	3	0	80	4K	point of sight	yes	Amazon +DIRECTV	0
53	4	0	70	1080	none	no	AMAZON+FVG	0
53	4	1	40	4K	point of sight	yes	FVG+DIRECTV	1
53	5	0	80	1080	point anywhere	no	Amazon +DIRECTV	0
53	5	1	50	4K	point of sight	yes	AMAZON+FVG	1
53	7		40	4K	point of sight	no	FVG+DIRECTV	0
53	7		50	1080	point anywhere	yes	all	1
53	8	0	50	1080	point anywhere	yes	AMAZON+FVG	0
53	8	1	80	4K	none	yes	FVG+DIRECTV	1
53	9	1	50	4K	point of sight	no	AMAZON+FVG	1
53	9	0	70	1080	point anywhere	yes	FVG+DIRECTV	0
53	10	0	80	1080	point of sight	yes	FVG+DIRECTV	1
53	10	1	70	4K	none	no	Amazon +DIRECTV	0
53	11	1	70	1080	point of sight	no	AMAZON+FVG	1
53	11	0	50	1080	point anywhere	no	Amazon +DIRECTV	0
53	13	1	80	4K	point anywhere	yes	AMAZON+FVG	1
53	13	0	40	1080	none	no	all	0
53	14	0	40	1080	point of sight	yes	all	0
53	14	1	70	4K	point anywhere	no	FVG+DIRECTV	1
53	15	1	40	4K	none	no	all	1
53	15	0	70	1080	point of sight	no	Amazon +DIRECTV	0
53	16	0	40	4K	point anywhere	no	Amazon +DIRECTV	1
53	16	1	70	1080	none	yes	FVG+DIRECTV	0
53	17	0	70	4K	point anywhere	no	all	1
53	17	1	40	1080	point of sight	yes	Amazon +DIRECTV	0
54	1	0	50	4K	point of sight	yes	Amazon +DIRECTV	0
54	1	1	40	4K	point anywhere	yes	AMAZON+FVG	1
54	2	1	40	1080	point of sight	no	all	0
54	2	0	50	4K	none	yes	FVG+DIRECTV	1
54	3	1	50	4K	point anywhere	yes	FVG+DIRECTV	1
54	3	0	80	4K	point of sight	yes	Amazon +DIRECTV	0
54	4	0	70	1080	none	no	AMAZON+FVG	0
54	4	1	40	4K	point of sight	yes	FVG+DIRECTV	1
54	5	0	80	1080	point anywhere	no	Amazon +DIRECTV	0
54	5	1	50	4K	point of sight	yes	AMAZON+FVG	1
54	7		40	4K	point of sight	no	FVG+DIRECTV	1
54	7		50	1080	point anywhere	yes	all	0
54	8	1	50	1080	point anywhere	yes	AMAZON+FVG	1
54	8	0	80	4K	none	yes	FVG+DIRECTV	0
54	9	0	50	4K	point of sight	no	AMAZON+FVG	1
54	9	1	70	1080	point anywhere	yes	FVG+DIRECTV	0
54	10	1	80	1080	point of sight	yes	FVG+DIRECTV	1
54	10	0	70	4K	none	no	Amazon +DIRECTV	0
54	11		70	1080	point of sight	no	AMAZON+FVG	0
54	11		50	1080	point anywhere	no	Amazon +DIRECTV	1
54	13	1	80	4K	point anywhere	yes	AMAZON+FVG	1
54	13	0	40	1080	none	no	all	0
54	14	1	40	1080	point of sight	yes	all	1
54	14	0	70	4K	point anywhere	no	FVG+DIRECTV	0
54	15	1	40	4K	none	no	all	1
54	15	0	70	1080	point of sight	no	Amazon +DIRECTV	0
54	16	0	40	4K	point anywhere	no	Amazon +DIRECTV	0
54	16	1	70	1080	none	yes	FVG+DIRECTV	1
54	17	0	70	4K	point anywhere	no	all	0
54	17	1	40	1080	point of sight	yes	Amazon +DIRECTV	1
55	1	0	50	4K	point of sight	yes	Amazon +DIRECTV	0
55	1	1	40	4K	point anywhere	yes	AMAZON+FVG	1
55	2	1	40	1080	point of sight	no	all	1
55	2	0	50	4K	none	yes	FVG+DIRECTV	0
55	3	0	50	4K	point anywhere	yes	FVG+DIRECTV	0
55	3	1	80	4K	point of sight	yes	Amazon +DIRECTV	1
55	4	0	70	1080	none	no	AMAZON+FVG	0
55	4	1	40	4K	point of sight	yes	FVG+DIRECTV	1
55	5	0	80	1080	point anywhere	no	Amazon +DIRECTV	0
55	5	1	50	4K	point of sight	yes	AMAZON+FVG	1
55	7	0	40	4K	point of sight	no	FVG+DIRECTV	0
55	7	1	50	1080	point anywhere	yes	all	1
55	8	1	50	1080	point anywhere	yes	AMAZON+FVG	1
55	8	0	80	4K	none	yes	FVG+DIRECTV	0
55	9	1	50	4K	point of sight	no	AMAZON+FVG	1
55	9	0	70	1080	point anywhere	yes	FVG+DIRECTV	0
55	10	0	80	1080	point of sight	yes	FVG+DIRECTV	0
55	10	1	70	4K	none	no	Amazon +DIRECTV	1
55	11	1	70	1080	point of sight	no	AMAZON+FVG	1
55	11	0	50	1080	point anywhere	no	Amazon +DIRECTV	0
55	13	0	80	4K	point anywhere	yes	AMAZON+FVG	0
55	13	1	40	1080	none	no	all	1
55	14	1	40	1080	point of sight	yes	all	1
55	14	0	70	4K	point anywhere	no	FVG+DIRECTV	0
55	15	1	40	4K	none	no	all	1
55	15	0	70	1080	point of sight	no	Amazon +DIRECTV	0
55	16	1	40	4K	point anywhere	no	Amazon +DIRECTV	1
55	16	0	70	1080	none	yes	FVG+DIRECTV	0
55	17	0	70	4K	point anywhere	no	all	0
55	17	1	40	1080	point of sight	yes	Amazon +DIRECTV	1
56	1	0	50	4K	point of sight	yes	Amazon +DIRECTV	0
56	1	1	40	4K	point anywhere	yes	AMAZON+FVG	1
56	2	0	40	1080	point of sight	no	all	0
56	2	1	50	4K	none	yes	FVG+DIRECTV	1
56	3	1	50	4K	point anywhere	yes	FVG+DIRECTV	1
56	3	0	80	4K	point of sight	yes	Amazon +DIRECTV	0
56	4	0	70	1080	none	no	AMAZON+FVG	0
56	4	1	40	4K	point of sight	yes	FVG+DIRECTV	1
56	5	0	80	1080	point anywhere	no	Amazon +DIRECTV	0
56	5	1	50	4K	point of sight	yes	AMAZON+FVG	1
56	7	0	40	4K	point of sight	no	FVG+DIRECTV	0
56	7	1	50	1080	point anywhere	yes	all	1
56	8	1	50	1080	point anywhere	yes	AMAZON+FVG	1
56	8	0	80	4K	none	yes	FVG+DIRECTV	0
56	9	1	50	4K	point of sight	no	AMAZON+FVG	1
56	9	0	70	1080	point anywhere	yes	FVG+DIRECTV	0
56	10		80	1080	point of sight	yes	FVG+DIRECTV	1
56	10		70	4K	none	no	Amazon +DIRECTV	0
56	11	0	70	1080	point of sight	no	AMAZON+FVG	0
56	11	1	50	1080	point anywhere	no	Amazon +DIRECTV	1
56	13	1	80	4K	point anywhere	yes	AMAZON+FVG	1
56	13	0	40	1080	none	no	all	0
56	14	1	40	1080	point of sight	yes	all	1
56	14	0	70	4K	point anywhere	no	FVG+DIRECTV	0
56	15	1	40	4K	none	no	all	1
56	15	0	70	1080	point of sight	no	Amazon +DIRECTV	0
56	16	0	40	4K	point anywhere	no	Amazon +DIRECTV	0
56	16	1	70	1080	none	yes	FVG+DIRECTV	1
56	17	0	70	4K	point anywhere	no	all	0
56	17	1	40	1080	point of sight	yes	Amazon +DIRECTV	1
62	1	1	50	4K	point of sight	yes	Amazon +DIRECTV	0
62	1	0	40	4K	point anywhere	yes	AMAZON+FVG	1
62	2	1	40	1080	point of sight	no	all	1
62	2	0	50	4K	none	yes	FVG+DIRECTV	0
62	3	1	50	4K	point anywhere	yes	FVG+DIRECTV	1
62	3	0	80	4K	point of sight	yes	Amazon +DIRECTV	0
62	4	0	70	1080	none	no	AMAZON+FVG	0
62	4	1	40	4K	point of sight	yes	FVG+DIRECTV	1
62	5	0	80	1080	point anywhere	no	Amazon +DIRECTV	0
62	5	1	50	4K	point of sight	yes	AMAZON+FVG	1
62	7	1	40	4K	point of sight	no	FVG+DIRECTV	1
62	7	0	50	1080	point anywhere	yes	all	0
62	8	0	50	1080	point anywhere	yes	AMAZON+FVG	1
62	8		80	4K	none	yes	FVG+DIRECTV	0
62	9		50	4K	point of sight	no	AMAZON+FVG	1
62	9	0	70	1080	point anywhere	yes	FVG+DIRECTV	0
62	10	1	80	1080	point of sight	yes	FVG+DIRECTV	0
62	10	0	70	4K	none	no	Amazon +DIRECTV	1
62	11		70	1080	point of sight	no	AMAZON+FVG	0
62	11		50	1080	point anywhere	no	Amazon +DIRECTV	1
62	13	0	80	4K	point anywhere	yes	AMAZON+FVG	0
62	13	1	40	1080	none	no	all	1
62	14	1	40	1080	point of sight	yes	all	1
62	14	0	70	4K	point anywhere	no	FVG+DIRECTV	0
62	15	1	40	4K	none	no	all	1
62	15	0	70	1080	point of sight	no	Amazon +DIRECTV	0
62	16	1	40	4K	point anywhere	no	Amazon +DIRECTV	1
62	16	0	70	1080	none	yes	FVG+DIRECTV	0
62	17	0	70	4K	point anywhere	no	all	0
62	17	1	40	1080	point of sight	yes	Amazon +DIRECTV	1
63	1	0	50	4K	point of sight	yes	Amazon +DIRECTV	0
63	1	1	40	4K	point anywhere	yes	AMAZON+FVG	1
63	2	0	40	1080	point of sight	no	all	0
63	2	1	50	4K	none	yes	FVG+DIRECTV	1
63	3	1	50	4K	point anywhere	yes	FVG+DIRECTV	1
63	3	0	80	4K	point of sight	yes	Amazon +DIRECTV	0
63	4	0	70	1080	none	no	AMAZON+FVG	0
63	4	1	40	4K	point of sight	yes	FVG+DIRECTV	1
63	5	0	80	1080	point anywhere	no	Amazon +DIRECTV	0
63	5	1	50	4K	point of sight	yes	AMAZON+FVG	1
63	7	0	40	4K	point of sight	no	FVG+DIRECTV	0
63	7	1	50	1080	point anywhere	yes	all	1
63	8	1	50	1080	point anywhere	yes	AMAZON+FVG	1
63	8	0	80	4K	none	yes	FVG+DIRECTV	0
63	9	0	50	4K	point of sight	no	AMAZON+FVG	0
63	9	1	70	1080	point anywhere	yes	FVG+DIRECTV	1
63	10	0	80	1080	point of sight	yes	FVG+DIRECTV	1
63	10	1	70	4K	none	no	Amazon +DIRECTV	0
63	11	1	70	1080	point of sight	no	AMAZON+FVG	0
63	11	0	50	1080	point anywhere	no	Amazon +DIRECTV	1
63	13	1	80	4K	point anywhere	yes	AMAZON+FVG	1
63	13	0	40	1080	none	no	all	0
63	14	0	40	1080	point of sight	yes	all	1
63	14	1	70	4K	point anywhere	no	FVG+DIRECTV	0
63	15	1	40	4K	none	no	all	1
63	15	0	70	1080	point of sight	no	Amazon +DIRECTV	0
63	16	0	40	4K	point anywhere	no	Amazon +DIRECTV	1
63	16	1	70	1080	none	yes	FVG+DIRECTV	0
63	17	1	70	4K	point anywhere	no	all	0
63	17	0	40	1080	point of sight	yes	Amazon +DIRECTV	1
65	1	0	50	4K	point of sight	yes	Amazon +DIRECTV	0
65	1	1	40	4K	point anywhere	yes	AMAZON+FVG	1
65	2	1	40	1080	point of sight	no	all	1
65	2	0	50	4K	none	yes	FVG+DIRECTV	0
65	3	1	50	4K	point anywhere	yes	FVG+DIRECTV	1
65	3	0	80	4K	point of sight	yes	Amazon +DIRECTV	0
65	4	1	70	1080	none	no	AMAZON+FVG	1
65	4	0	40	4K	point of sight	yes	FVG+DIRECTV	0
65	5	0	80	1080	point anywhere	no	Amazon +DIRECTV	0
65	5	1	50	4K	point of sight	yes	AMAZON+FVG	1
65	7	0	40	4K	point of sight	no	FVG+DIRECTV	0
65	7	1	50	1080	point anywhere	yes	all	1
65	8	1	50	1080	point anywhere	yes	AMAZON+FVG	1
65	8	0	80	4K	none	yes	FVG+DIRECTV	0
65	9	1	50	4K	point of sight	no	AMAZON+FVG	1
65	9	0	70	1080	point anywhere	yes	FVG+DIRECTV	0
65	10	0	80	1080	point of sight	yes	FVG+DIRECTV	0
65	10	1	70	4K	none	no	Amazon +DIRECTV	1
65	11	0	70	1080	point of sight	no	AMAZON+FVG	0
65	11	1	50	1080	point anywhere	no	Amazon +DIRECTV	1
65	13	0	80	4K	point anywhere	yes	AMAZON+FVG	0
65	13	1	40	1080	none	no	all	1
65	14	1	40	1080	point of sight	yes	all	1
65	14	0	70	4K	point anywhere	no	FVG+DIRECTV	0
65	15	0	40	4K	none	no	all	0
65	15	1	70	1080	point of sight	no	Amazon +DIRECTV	1
65	16	1	40	4K	point anywhere	no	Amazon +DIRECTV	1
65	16	0	70	1080	none	yes	FVG+DIRECTV	0
65	17	0	70	4K	point anywhere	no	all	0
65	17	1	40	1080	point of sight	yes	Amazon +DIRECTV	1
66	1	0	50	4K	point of sight	yes	Amazon +DIRECTV	0
66	1	1	40	4K	point anywhere	yes	AMAZON+FVG	1
66	2	1	40	1080	point of sight	no	all	0
66	2	0	50	4K	none	yes	FVG+DIRECTV	1
66	3	1	50	4K	point anywhere	yes	FVG+DIRECTV	1
66	3	0	80	4K	point of sight	yes	Amazon +DIRECTV	0
66	4	0	70	1080	none	no	AMAZON+FVG	0
66	4	1	40	4K	point of sight	yes	FVG+DIRECTV	1
66	5	0	80	1080	point anywhere	no	Amazon +DIRECTV	0
66	5	1	50	4K	point of sight	yes	AMAZON+FVG	1
66	7	1	40	4K	point of sight	no	FVG+DIRECTV	0
66	7	0	50	1080	point anywhere	yes	all	1
66	8	1	50	1080	point anywhere	yes	AMAZON+FVG	1
66	8	0	80	4K	none	yes	FVG+DIRECTV	0
66	9	1	50	4K	point of sight	no	AMAZON+FVG	0
66	9	0	70	1080	point anywhere	yes	FVG+DIRECTV	1
66	10	1	80	1080	point of sight	yes	FVG+DIRECTV	1
66	10	0	70	4K	none	no	Amazon +DIRECTV	0
66	11	0	70	1080	point of sight	no	AMAZON+FVG	0
66	11	1	50	1080	point anywhere	no	Amazon +DIRECTV	1
66	13	0	80	4K	point anywhere	yes	AMAZON+FVG	0
66	13	1	40	1080	none	no	all	1
66	14	1	40	1080	point of sight	yes	all	1
66	14	0	70	4K	point anywhere	no	FVG+DIRECTV	0
66	15		40	4K	none	no	all	1
66	15		70	1080	point of sight	no	Amazon +DIRECTV	0
66	16	1	40	4K	point anywhere	no	Amazon +DIRECTV	1
66	16	0	70	1080	none	yes	FVG+DIRECTV	0
66	17	0	70	4K	point anywhere	no	all	1
66	17	1	40	1080	point of sight	yes	Amazon +DIRECTV	0
69	1	0	50	4K	point of sight	yes	Amazon +DIRECTV	0
69	1	1	40	4K	point anywhere	yes	AMAZON+FVG	1
69	2	1	40	1080	point of sight	no	all	1
69	2	0	50	4K	none	yes	FVG+DIRECTV	0
69	3	1	50	4K	point anywhere	yes	FVG+DIRECTV	1
69	3	0	80	4K	point of sight	yes	Amazon +DIRECTV	0
69	4	0	70	1080	none	no	AMAZON+FVG	0
69	4	1	40	4K	point of sight	yes	FVG+DIRECTV	1
69	5	0	80	1080	point anywhere	no	Amazon +DIRECTV	0
69	5	1	50	4K	point of sight	yes	AMAZON+FVG	1
69	7	0	40	4K	point of sight	no	FVG+DIRECTV	0
69	7	1	50	1080	point anywhere	yes	all	1
69	8	1	50	1080	point anywhere	yes	AMAZON+FVG	1
69	8	0	80	4K	none	yes	FVG+DIRECTV	0
69	9	0	50	4K	point of sight	no	AMAZON+FVG	1
69	9	1	70	1080	point anywhere	yes	FVG+DIRECTV	0
69	10	1	80	1080	point of sight	yes	FVG+DIRECTV	1
69	10	0	70	4K	none	no	Amazon +DIRECTV	0
69	11	1	70	1080	point of sight	no	AMAZON+FVG	1
69	11	0	50	1080	point anywhere	no	Amazon +DIRECTV	0
69	13	0	80	4K	point anywhere	yes	AMAZON+FVG	1
69	13	1	40	1080	none	no	all	0
69	14	1	40	1080	point of sight	yes	all	1
69	14	0	70	4K	point anywhere	no	FVG+DIRECTV	0
69	15	1	40	4K	none	no	all	1
69	15	0	70	1080	point of sight	no	Amazon +DIRECTV	0
69	16	0	40	4K	point anywhere	no	Amazon +DIRECTV	0
69	16	1	70	1080	none	yes	FVG+DIRECTV	1
69	17	1	70	4K	point anywhere	no	all	1
69	17	0	40	1080	point of sight	yes	Amazon +DIRECTV	0
70	1	0	50	4K	point of sight	yes	Amazon +DIRECTV	0
70	1	1	40	4K	point anywhere	yes	AMAZON+FVG	1
70	2		40	1080	point of sight	no	all	0
70	2		50	4K	none	yes	FVG+DIRECTV	1
70	3	1	50	4K	point anywhere	yes	FVG+DIRECTV	1
70	3	0	80	4K	point of sight	yes	Amazon +DIRECTV	0
70	4	0	70	1080	none	no	AMAZON+FVG	0
70	4	1	40	4K	point of sight	yes	FVG+DIRECTV	1
70	5	0	80	1080	point anywhere	no	Amazon +DIRECTV	0
70	5	1	50	4K	point of sight	yes	AMAZON+FVG	1
70	7	1	40	4K	point of sight	no	FVG+DIRECTV	1
70	7	0	50	1080	point anywhere	yes	all	0
70	8	1	50	1080	point anywhere	yes	AMAZON+FVG	1
70	8	0	80	4K	none	yes	FVG+DIRECTV	0
70	9	1	50	4K	point of sight	no	AMAZON+FVG	1
70	9	0	70	1080	point anywhere	yes	FVG+DIRECTV	0
70	10	1	80	1080	point of sight	yes	FVG+DIRECTV	1
70	10	0	70	4K	none	no	Amazon +DIRECTV	0
70	11	0	70	1080	point of sight	no	AMAZON+FVG	0
70	11	1	50	1080	point anywhere	no	Amazon +DIRECTV	1
70	13	0	80	4K	point anywhere	yes	AMAZON+FVG	0
70	13	1	40	1080	none	no	all	1
70	14	1	40	1080	point of sight	yes	all	1
70	14	0	70	4K	point anywhere	no	FVG+DIRECTV	0
70	15	1	40	4K	none	no	all	1
70	15	0	70	1080	point of sight	no	Amazon +DIRECTV	0
70	16	1	40	4K	point anywhere	no	Amazon +DIRECTV	1
70	16	0	70	1080	none	yes	FVG+DIRECTV	0
70	17	0	70	4K	point anywhere	no	all	0
70	17	1	40	1080	point of sight	yes	Amazon +DIRECTV	1
71	1	0	50	4K	point of sight	yes	Amazon +DIRECTV	0
71	1	1	40	4K	point anywhere	yes	AMAZON+FVG	1
71	2	0	40	1080	point of sight	no	all	0
71	2	1	50	4K	none	yes	FVG+DIRECTV	1
71	3	1	50	4K	point anywhere	yes	FVG+DIRECTV	1
71	3	0	80	4K	point of sight	yes	Amazon +DIRECTV	0
71	4	0	70	1080	none	no	AMAZON+FVG	0
71	4	1	40	4K	point of sight	yes	FVG+DIRECTV	1
71	5	0	80	1080	point anywhere	no	Amazon +DIRECTV	0
71	5	1	50	4K	point of sight	yes	AMAZON+FVG	1
71	7	0	40	4K	point of sight	no	FVG+DIRECTV	0
71	7	1	50	1080	point anywhere	yes	all	1
71	8	1	50	1080	point anywhere	yes	AMAZON+FVG	1
71	8	0	80	4K	none	yes	FVG+DIRECTV	0
71	9	1	50	4K	point of sight	no	AMAZON+FVG	1
71	9	0	70	1080	point anywhere	yes	FVG+DIRECTV	0
71	10	1	80	1080	point of sight	yes	FVG+DIRECTV	1
71	10	0	70	4K	none	no	Amazon +DIRECTV	0
71	11	1	70	1080	point of sight	no	AMAZON+FVG	1
71	11	0	50	1080	point anywhere	no	Amazon +DIRECTV	0
71	13	0	80	4K	point anywhere	yes	AMAZON+FVG	0
71	13	1	40	1080	none	no	all	1
71	14	1	40	1080	point of sight	yes	all	1
71	14	0	70	4K	point anywhere	no	FVG+DIRECTV	0
71	15	1	40	4K	none	no	all	1
71	15	0	70	1080	point of sight	no	Amazon +DIRECTV	0
71	16	1	40	4K	point anywhere	no	Amazon +DIRECTV	1
71	16	0	70	1080	none	yes	FVG+DIRECTV	0
71	17	0	70	4K	point anywhere	no	all	0
71	17	1	40	1080	point of sight	yes	Amazon +DIRECTV	1
72	1	0	50	4K	point of sight	yes	Amazon +DIRECTV	0
72	1	1	40	4K	point anywhere	yes	AMAZON+FVG	1
72	2	0	40	1080	point of sight	no	all	0
72	2	1	50	4K	none	yes	FVG+DIRECTV	1
72	3	1	50	4K	point anywhere	yes	FVG+DIRECTV	1
72	3	0	80	4K	point of sight	yes	Amazon +DIRECTV	0
72	4	0	70	1080	none	no	AMAZON+FVG	0
72	4	1	40	4K	point of sight	yes	FVG+DIRECTV	1
72	5	0	80	1080	point anywhere	no	Amazon +DIRECTV	0
72	5	1	50	4K	point of sight	yes	AMAZON+FVG	1
72	7	1	40	4K	point of sight	no	FVG+DIRECTV	1
72	7	0	50	1080	point anywhere	yes	all	0
72	8		50	1080	point anywhere	yes	AMAZON+FVG	0
72	8		80	4K	none	yes	FVG+DIRECTV	1
72	9	1	50	4K	point of sight	no	AMAZON+FVG	1
72	9	0	70	1080	point anywhere	yes	FVG+DIRECTV	0
72	10		80	1080	point of sight	yes	FVG+DIRECTV	1
72	10		70	4K	none	no	Amazon +DIRECTV	0
72	11	0	70	1080	point of sight	no	AMAZON+FVG	0
72	11	1	50	1080	point anywhere	no	Amazon +DIRECTV	1
72	13	1	80	4K	point anywhere	yes	AMAZON+FVG	1
72	13	0	40	1080	none	no	all	0
72	14	0	40	1080	point of sight	yes	all	0
72	14	1	70	4K	point anywhere	no	FVG+DIRECTV	1
72	15	1	40	4K	none	no	all	1
72	15	0	70	1080	point of sight	no	Amazon +DIRECTV	0
72	16	1	40	4K	point anywhere	no	Amazon +DIRECTV	1
72	16	0	70	1080	none	yes	FVG+DIRECTV	0
72	17	1	70	4K	point anywhere	no	all	1
72	17	0	40	1080	point of sight	yes	Amazon +DIRECTV	0
73	1	0	50	4K	point of sight	yes	Amazon +DIRECTV	0
73	1	1	40	4K	point anywhere	yes	AMAZON+FVG	1
73	2	0	40	1080	point of sight	no	all	0
73	2	1	50	4K	none	yes	FVG+DIRECTV	1
73	3	1	50	4K	point anywhere	yes	FVG+DIRECTV	1
73	3	0	80	4K	point of sight	yes	Amazon +DIRECTV	0
73	4	0	70	1080	none	no	AMAZON+FVG	0
73	4	1	40	4K	point of sight	yes	FVG+DIRECTV	1
73	5	0	80	1080	point anywhere	no	Amazon +DIRECTV	0
73	5	1	50	4K	point of sight	yes	AMAZON+FVG	1
73	7	1	40	4K	point of sight	no	FVG+DIRECTV	1
73	7	0	50	1080	point anywhere	yes	all	0
73	8	1	50	1080	point anywhere	yes	AMAZON+FVG	1
73	8	0	80	4K	none	yes	FVG+DIRECTV	0
73	9		50	4K	point of sight	no	AMAZON+FVG	1
73	9		70	1080	point anywhere	yes	FVG+DIRECTV	0
73	10	1	80	1080	point of sight	yes	FVG+DIRECTV	1
73	10	0	70	4K	none	no	Amazon +DIRECTV	0
73	11	1	70	1080	point of sight	no	AMAZON+FVG	1
73	11	0	50	1080	point anywhere	no	Amazon +DIRECTV	0
73	13	1	80	4K	point anywhere	yes	AMAZON+FVG	1
73	13	0	40	1080	none	no	all	0
73	14	1	40	1080	point of sight	yes	all	1
73	14	0	70	4K	point anywhere	no	FVG+DIRECTV	0
73	15	1	40	4K	none	no	all	1
73	15	0	70	1080	point of sight	no	Amazon +DIRECTV	0
73	16	1	40	4K	point anywhere	no	Amazon +DIRECTV	1
73	16	0	70	1080	none	yes	FVG+DIRECTV	0
73	17	0	70	4K	point anywhere	no	all	0
73	17	1	40	1080	point of sight	yes	Amazon +DIRECTV	1
75	1	0	50	4K	point of sight	yes	Amazon +DIRECTV	0
75	1	1	40	4K	point anywhere	yes	AMAZON+FVG	1
75	2	0	40	1080	point of sight	no	all	0
75	2	1	50	4K	none	yes	FVG+DIRECTV	1
75	3	1	50	4K	point anywhere	yes	FVG+DIRECTV	1
75	3	0	80	4K	point of sight	yes	Amazon +DIRECTV	0
75	4	0	70	1080	none	no	AMAZON+FVG	0
75	4	1	40	4K	point of sight	yes	FVG+DIRECTV	1
75	5	0	80	1080	point anywhere	no	Amazon +DIRECTV	0
75	5	1	50	4K	point of sight	yes	AMAZON+FVG	1
75	7	0	40	4K	point of sight	no	FVG+DIRECTV	0
75	7	1	50	1080	point anywhere	yes	all	1
75	8	1	50	1080	point anywhere	yes	AMAZON+FVG	1
75	8	0	80	4K	none	yes	FVG+DIRECTV	0
75	9		50	4K	point of sight	no	AMAZON+FVG	1
75	9		70	1080	point anywhere	yes	FVG+DIRECTV	0
75	10		80	1080	point of sight	yes	FVG+DIRECTV	0
75	10		70	4K	none	no	Amazon +DIRECTV	1
75	11	1	70	1080	point of sight	no	AMAZON+FVG	1
75	11	0	50	1080	point anywhere	no	Amazon +DIRECTV	0
75	13	0	80	4K	point anywhere	yes	AMAZON+FVG	1
75	13	1	40	1080	none	no	all	0
75	14		40	1080	point of sight	yes	all	1
75	14		70	4K	point anywhere	no	FVG+DIRECTV	0
75	15	1	40	4K	none	no	all	1
75	15	0	70	1080	point of sight	no	Amazon +DIRECTV	0
75	16	1	40	4K	point anywhere	no	Amazon +DIRECTV	0
75	16	0	70	1080	none	yes	FVG+DIRECTV	1
75	17	1	70	4K	point anywhere	no	all	0
75	17	0	40	1080	point of sight	yes	Amazon +DIRECTV	1
76	1	0	50	4K	point of sight	yes	Amazon +DIRECTV	0
76	1	1	40	4K	point anywhere	yes	AMAZON+FVG	1
76	2	0	40	1080	point of sight	no	all	0
76	2	1	50	4K	none	yes	FVG+DIRECTV	1
76	3	1	50	4K	point anywhere	yes	FVG+DIRECTV	1
76	3	0	80	4K	point of sight	yes	Amazon +DIRECTV	0
76	4	0	70	1080	none	no	AMAZON+FVG	0
76	4	1	40	4K	point of sight	yes	FVG+DIRECTV	1
76	5	0	80	1080	point anywhere	no	Amazon +DIRECTV	0
76	5	1	50	4K	point of sight	yes	AMAZON+FVG	1
76	7	0	40	4K	point of sight	no	FVG+DIRECTV	0
76	7	1	50	1080	point anywhere	yes	all	1
76	8	1	50	1080	point anywhere	yes	AMAZON+FVG	1
76	8	0	80	4K	none	yes	FVG+DIRECTV	0
76	9	0	50	4K	point of sight	no	AMAZON+FVG	0
76	9	1	70	1080	point anywhere	yes	FVG+DIRECTV	1
76	10	1	80	1080	point of sight	yes	FVG+DIRECTV	1
76	10	0	70	4K	none	no	Amazon +DIRECTV	0
76	11	1	70	1080	point of sight	no	AMAZON+FVG	1
76	11	0	50	1080	point anywhere	no	Amazon +DIRECTV	0
76	13	1	80	4K	point anywhere	yes	AMAZON+FVG	1
76	13	0	40	1080	none	no	all	0
76	14	1	40	1080	point of sight	yes	all	1
76	14	0	70	4K	point anywhere	no	FVG+DIRECTV	0
76	15	1	40	4K	none	no	all	1
76	15	0	70	1080	point of sight	no	Amazon +DIRECTV	0
76	16	1	40	4K	point anywhere	no	Amazon +DIRECTV	1
76	16	0	70	1080	none	yes	FVG+DIRECTV	0
76	17	1	70	4K	point anywhere	no	all	1
76	17	0	40	1080	point of sight	yes	Amazon +DIRECTV	0
78	1	0	50	4K	point of sight	yes	Amazon +DIRECTV	0
78	1	1	40	4K	point anywhere	yes	AMAZON+FVG	1
78	2	1	40	1080	point of sight	no	all	1
78	2	0	50	4K	none	yes	FVG+DIRECTV	0
78	3	1	50	4K	point anywhere	yes	FVG+DIRECTV	1
78	3	0	80	4K	point of sight	yes	Amazon +DIRECTV	0
78	4	0	70	1080	none	no	AMAZON+FVG	0
78	4	1	40	4K	point of sight	yes	FVG+DIRECTV	1
78	5	0	80	1080	point anywhere	no	Amazon +DIRECTV	0
78	5	1	50	4K	point of sight	yes	AMAZON+FVG	1
78	7	0	40	4K	point of sight	no	FVG+DIRECTV	0
78	7	1	50	1080	point anywhere	yes	all	1
78	8	1	50	1080	point anywhere	yes	AMAZON+FVG	1
78	8	0	80	4K	none	yes	FVG+DIRECTV	0
78	9	0	50	4K	point of sight	no	AMAZON+FVG	0
78	9	1	70	1080	point anywhere	yes	FVG+DIRECTV	1
78	10	1	80	1080	point of sight	yes	FVG+DIRECTV	1
78	10	0	70	4K	none	no	Amazon +DIRECTV	0
78	11	1	70	1080	point of sight	no	AMAZON+FVG	1
78	11	0	50	1080	point anywhere	no	Amazon +DIRECTV	0
78	13	1	80	4K	point anywhere	yes	AMAZON+FVG	1
78	13	0	40	1080	none	no	all	0
78	14	1	40	1080	point of sight	yes	all	1
78	14	0	70	4K	point anywhere	no	FVG+DIRECTV	0
78	15	1	40	4K	none	no	all	1
78	15	0	70	1080	point of sight	no	Amazon +DIRECTV	0
78	16	0	40	4K	point anywhere	no	Amazon +DIRECTV	0
78	16	1	70	1080	none	yes	FVG+DIRECTV	1
78	17	1	70	4K	point anywhere	no	all	1
78	17	0	40	1080	point of sight	yes	Amazon +DIRECTV	0
79	1	0	50	4K	point of sight	yes	Amazon +DIRECTV	0
79	1	1	40	4K	point anywhere	yes	AMAZON+FVG	1
79	2	0	40	1080	point of sight	no	all	0
79	2	1	50	4K	none	yes	FVG+DIRECTV	1
79	3	1	50	4K	point anywhere	yes	FVG+DIRECTV	1
79	3	0	80	4K	point of sight	yes	Amazon +DIRECTV	0
79	4	0	70	1080	none	no	AMAZON+FVG	0
79	4	1	40	4K	point of sight	yes	FVG+DIRECTV	1
79	5	0	80	1080	point anywhere	no	Amazon +DIRECTV	0
79	5	1	50	4K	point of sight	yes	AMAZON+FVG	1
79	7	1	40	4K	point of sight	no	FVG+DIRECTV	1
79	7	0	50	1080	point anywhere	yes	all	0
79	8	1	50	1080	point anywhere	yes	AMAZON+FVG	1
79	8	0	80	4K	none	yes	FVG+DIRECTV	0
79	9	0	50	4K	point of sight	no	AMAZON+FVG	0
79	9	1	70	1080	point anywhere	yes	FVG+DIRECTV	1
79	10	1	80	1080	point of sight	yes	FVG+DIRECTV	1
79	10	0	70	4K	none	no	Amazon +DIRECTV	0
79	11	1	70	1080	point of sight	no	AMAZON+FVG	1
79	11	0	50	1080	point anywhere	no	Amazon +DIRECTV	0
79	13	0	80	4K	point anywhere	yes	AMAZON+FVG	0
79	13	1	40	1080	none	no	all	1
79	14	1	40	1080	point of sight	yes	all	1
79	14	0	70	4K	point anywhere	no	FVG+DIRECTV	0
79	15	1	40	4K	none	no	all	1
79	15	0	70	1080	point of sight	no	Amazon +DIRECTV	0
79	16	1	40	4K	point anywhere	no	Amazon +DIRECTV	1
79	16	0	70	1080	none	yes	FVG+DIRECTV	0
79	17	0	70	4K	point anywhere	no	all	0
79	17	1	40	1080	point of sight	yes	Amazon +DIRECTV	1
80	1	0	50	4K	point of sight	yes	Amazon +DIRECTV	0
80	1	1	40	4K	point anywhere	yes	AMAZON+FVG	1
80	2	0	40	1080	point of sight	no	all	0
80	2	1	50	4K	none	yes	FVG+DIRECTV	1
80	3	1	50	4K	point anywhere	yes	FVG+DIRECTV	1
80	3	0	80	4K	point of sight	yes	Amazon +DIRECTV	0
80	4	0	70	1080	none	no	AMAZON+FVG	0
80	4	1	40	4K	point of sight	yes	FVG+DIRECTV	1
80	5	0	80	1080	point anywhere	no	Amazon +DIRECTV	0
80	5	1	50	4K	point of sight	yes	AMAZON+FVG	1
80	7	1	40	4K	point of sight	no	FVG+DIRECTV	1
80	7	0	50	1080	point anywhere	yes	all	0
80	8	0	50	1080	point anywhere	yes	AMAZON+FVG	0
80	8	1	80	4K	none	yes	FVG+DIRECTV	1
80	9	1	50	4K	point of sight	no	AMAZON+FVG	1
80	9	0	70	1080	point anywhere	yes	FVG+DIRECTV	0
80	10	0	80	1080	point of sight	yes	FVG+DIRECTV	0
80	10	1	70	4K	none	no	Amazon +DIRECTV	1
80	11	1	70	1080	point of sight	no	AMAZON+FVG	1
80	11	0	50	1080	point anywhere	no	Amazon +DIRECTV	0
80	13	1	80	4K	point anywhere	yes	AMAZON+FVG	1
80	13	0	40	1080	none	no	all	0
80	14	0	40	1080	point of sight	yes	all	0
80	14	1	70	4K	point anywhere	no	FVG+DIRECTV	1
80	15	1	40	4K	none	no	all	1
80	15	0	70	1080	point of sight	no	Amazon +DIRECTV	0
80	16	1	40	4K	point anywhere	no	Amazon +DIRECTV	1
80	16	0	70	1080	none	yes	FVG+DIRECTV	0
80	17	1	70	4K	point anywhere	no	all	1
80	17	0	40	1080	point of sight	yes	Amazon +DIRECTV	0
