# Supplementary material for: Predicted preference conjoint analysis
Source: PLoS One. 2021 Aug 26;16(8):e0256010. doi: 10.1371/journal.pone.0256010 (PMC8389521; doi:10.1371/journal.pone.0256010)
Supplement: S3 Data — (XLSX) [file pone.0256010.s005.xlsx]

## Sheet: exp 3 data
subject	choice set	peer choice	own choice	heart rate	GPS	workout tracking	water resistance	display and notifications	battery life	price
4	1	0	0	yes	no	no	splash	OLED+call text+callendar	14 days	99
4	1	1	1	no	yes	yes	swim	OLED +call text	7 days	129
4	2		1	no	yes	no	swim	OLED+call text+callendar	5 days	99
4	2		0	yes	no	yes	splash	OLED +call text	7 days	129
4	3	0	0	no	no	no	swim	OLED+call text+callendar	5 days	129
4	3	1	1	yes	yes	yes	splash	no display	7 days	99
4	4	0	0	yes	no	no	swim	OLED +call text	5 days	79
4	4	1	1	yes	yes	yes	swim	OLED+call text+callendar	14 days	99
4	5		0	no	no	yes	swim	OLED+call text+callendar	7 days	79
4	5		1	yes	yes	no	splash	OLED +call text	14 days	129
4	7	1	1	yes	yes	no	swim	OLED +call text	7 days	129
4	7	0	0	no	no	yes	splash	no display	14 days	99
4	8	1	1	no	yes	no	splash	OLED+call text+callendar	7 days	79
4	8	0	0	yes	no	yes	swim	OLED +call text	5 days	129
4	9	0	0	yes	no	no	splash	OLED+call text+callendar	7 days	129
4	9	1	1	no	yes	yes	swim	OLED +call text	14 days	99
4	10	1	1	yes	no	yes	swim	OLED +call text	7 days	99
4	10	0	0	no	yes	no	splash	no display	5 days	129
4	11	0	0	no	no	no	swim	OLED +call text	14 days	99
4	11	1	1	yes	yes	yes	splash	no display	7 days	129
4	13	1	1	yes	yes	yes	splash	OLED +call text	5 days	99
4	13	0	0	no	no	no	swim	no display	7 days	99
4	14	0	0	no	yes	no	swim	OLED +call text	7 days	99
4	14	1	1	yes	no	yes	swim	no display	5 days	79
4	15	0	0	yes	yes	no	swim	OLED +call text	14 days	99
4	15	1	1	no	no	yes	splash	OLED+call text+callendar	7 days	129
4	16	1	1	yes	yes	no	splash	OLED +call text	7 days	99
4	16	0	0	yes	yes	no	splash	no display	5 days	79
4	17	0	0	no	no	yes	splash	OLED +call text	14 days	129
4	17	1	1	yes	yes	no	swim	no display	7 days	79
6	1	0	1	yes	no	no	splash	OLED+call text+callendar	14 days	99
6	1	1	0	no	yes	yes	swim	OLED +call text	7 days	129
6	2	0	0	no	yes	no	swim	OLED+call text+callendar	5 days	99
6	2	1	1	yes	no	yes	splash	OLED +call text	7 days	129
6	3	0	0	no	no	no	swim	OLED+call text+callendar	5 days	129
6	3	1	1	yes	yes	yes	splash	no display	7 days	99
6	4	0	0	yes	no	no	swim	OLED +call text	5 days	79
6	4	1	1	yes	yes	yes	swim	OLED+call text+callendar	14 days	99
6	5	0	0	no	no	yes	swim	OLED+call text+callendar	7 days	79
6	5	1	1	yes	yes	no	splash	OLED +call text	14 days	129
6	7	1	1	yes	yes	no	swim	OLED +call text	7 days	129
6	7	0	0	no	no	yes	splash	no display	14 days	99
6	8		0	no	yes	no	splash	OLED+call text+callendar	7 days	79
6	8		1	yes	no	yes	swim	OLED +call text	5 days	129
6	9		1	yes	no	no	splash	OLED+call text+callendar	7 days	129
6	9		0	no	yes	yes	swim	OLED +call text	14 days	99
6	10	1	1	yes	no	yes	swim	OLED +call text	7 days	99
6	10	0	0	no	yes	no	splash	no display	5 days	129
6	11	0	0	no	no	no	swim	OLED +call text	14 days	99
6	11	1	1	yes	yes	yes	splash	no display	7 days	129
6	13	1	1	yes	yes	yes	splash	OLED +call text	5 days	99
6	13	0	0	no	no	no	swim	no display	7 days	99
6	14	0	0	no	yes	no	swim	OLED +call text	7 days	99
6	14	1	1	yes	no	yes	swim	no display	5 days	79
6	15	0	0	yes	yes	no	swim	OLED +call text	14 days	99
6	15	1	1	no	no	yes	splash	OLED+call text+callendar	7 days	129
6	16	1	1	yes	yes	no	splash	OLED +call text	7 days	99
6	16	0	0	yes	yes	no	splash	no display	5 days	79
6	17	0	0	no	no	yes	splash	OLED +call text	14 days	129
6	17	1	1	yes	yes	no	swim	no display	7 days	79
7	1	1	0	yes	no	no	splash	OLED+call text+callendar	14 days	99
7	1	0	1	no	yes	yes	swim	OLED +call text	7 days	129
7	2	0	0	no	yes	no	swim	OLED+call text+callendar	5 days	99
7	2	1	1	yes	no	yes	splash	OLED +call text	7 days	129
7	3	0	0	no	no	no	swim	OLED+call text+callendar	5 days	129
7	3	1	1	yes	yes	yes	splash	no display	7 days	99
7	4	0	0	yes	no	no	swim	OLED +call text	5 days	79
7	4	1	1	yes	yes	yes	swim	OLED+call text+callendar	14 days	99
7	5		1	no	no	yes	swim	OLED+call text+callendar	7 days	79
7	5		0	yes	yes	no	splash	OLED +call text	14 days	129
7	7	0	0	yes	yes	no	swim	OLED +call text	7 days	129
7	7	1	1	no	no	yes	splash	no display	14 days	99
7	8	1	0	no	yes	no	splash	OLED+call text+callendar	7 days	79
7	8	0	1	yes	no	yes	swim	OLED +call text	5 days	129
7	9	0	0	yes	no	no	splash	OLED+call text+callendar	7 days	129
7	9	1	1	no	yes	yes	swim	OLED +call text	14 days	99
7	10	1	1	yes	no	yes	swim	OLED +call text	7 days	99
7	10	0	0	no	yes	no	splash	no display	5 days	129
7	11		0	no	no	no	swim	OLED +call text	14 days	99
7	11		1	yes	yes	yes	splash	no display	7 days	129
7	13	1	1	yes	yes	yes	splash	OLED +call text	5 days	99
7	13	0	0	no	no	no	swim	no display	7 days	99
7	14	0	0	no	yes	no	swim	OLED +call text	7 days	99
7	14	1	1	yes	no	yes	swim	no display	5 days	79
7	15	1	1	yes	yes	no	swim	OLED +call text	14 days	99
7	15	0	0	no	no	yes	splash	OLED+call text+callendar	7 days	129
7	16	0	0	yes	yes	no	splash	OLED +call text	7 days	99
7	16	1	1	yes	yes	no	splash	no display	5 days	79
7	17	0	1	no	no	yes	splash	OLED +call text	14 days	129
7	17	1	0	yes	yes	no	swim	no display	7 days	79
9	1	0	0	yes	no	no	splash	OLED+call text+callendar	14 days	99
9	1	1	1	no	yes	yes	swim	OLED +call text	7 days	129
9	2	1	1	no	yes	no	swim	OLED+call text+callendar	5 days	99
9	2	0	0	yes	no	yes	splash	OLED +call text	7 days	129
9	3	0	0	no	no	no	swim	OLED+call text+callendar	5 days	129
9	3	1	1	yes	yes	yes	splash	no display	7 days	99
9	4	0	0	yes	no	no	swim	OLED +call text	5 days	79
9	4	1	1	yes	yes	yes	swim	OLED+call text+callendar	14 days	99
9	5	1	0	no	no	yes	swim	OLED+call text+callendar	7 days	79
9	5	0	1	yes	yes	no	splash	OLED +call text	14 days	129
9	7	1	1	yes	yes	no	swim	OLED +call text	7 days	129
9	7	0	0	no	no	yes	splash	no display	14 days	99
9	8	0	1	no	yes	no	splash	OLED+call text+callendar	7 days	79
9	8	1	0	yes	no	yes	swim	OLED +call text	5 days	129
9	9	0	0	yes	no	no	splash	OLED+call text+callendar	7 days	129
9	9	1	1	no	yes	yes	swim	OLED +call text	14 days	99
9	10	1	1	yes	no	yes	swim	OLED +call text	7 days	99
9	10	0	0	no	yes	no	splash	no display	5 days	129
9	11	0	0	no	no	no	swim	OLED +call text	14 days	99
9	11	1	1	yes	yes	yes	splash	no display	7 days	129
9	13	1	1	yes	yes	yes	splash	OLED +call text	5 days	99
9	13	0	0	no	no	no	swim	no display	7 days	99
9	14		0	no	yes	no	swim	OLED +call text	7 days	99
9	14		1	yes	no	yes	swim	no display	5 days	79
9	15	0	0	yes	yes	no	swim	OLED +call text	14 days	99
9	15	1	1	no	no	yes	splash	OLED+call text+callendar	7 days	129
9	16	1	1	yes	yes	no	splash	OLED +call text	7 days	99
9	16	0	0	yes	yes	no	splash	no display	5 days	79
9	17	0	0	no	no	yes	splash	OLED +call text	14 days	129
9	17	1	1	yes	yes	no	swim	no display	7 days	79
10	1	0	0	yes	no	no	splash	OLED+call text+callendar	14 days	99
10	1	1	1	no	yes	yes	swim	OLED +call text	7 days	129
10	2	0	0	no	yes	no	swim	OLED+call text+callendar	5 days	99
10	2	1	1	yes	no	yes	splash	OLED +call text	7 days	129
10	3	0	0	no	no	no	swim	OLED+call text+callendar	5 days	129
10	3	1	1	yes	yes	yes	splash	no display	7 days	99
10	4	0	0	yes	no	no	swim	OLED +call text	5 days	79
10	4	1	1	yes	yes	yes	swim	OLED+call text+callendar	14 days	99
10	5	0	0	no	no	yes	swim	OLED+call text+callendar	7 days	79
10	5	1	1	yes	yes	no	splash	OLED +call text	14 days	129
10	7	1	0	yes	yes	no	swim	OLED +call text	7 days	129
10	7	0	1	no	no	yes	splash	no display	14 days	99
10	8	0	0	no	yes	no	splash	OLED+call text+callendar	7 days	79
10	8	1	1	yes	no	yes	swim	OLED +call text	5 days	129
10	9	0	0	yes	no	no	splash	OLED+call text+callendar	7 days	129
10	9	1	1	no	yes	yes	swim	OLED +call text	14 days	99
10	10	1	1	yes	no	yes	swim	OLED +call text	7 days	99
10	10	0	0	no	yes	no	splash	no display	5 days	129
10	11	1	0	no	no	no	swim	OLED +call text	14 days	99
10	11	0	1	yes	yes	yes	splash	no display	7 days	129
10	13	1	1	yes	yes	yes	splash	OLED +call text	5 days	99
10	13	0	0	no	no	no	swim	no display	7 days	99
10	14	0	0	no	yes	no	swim	OLED +call text	7 days	99
10	14	1	1	yes	no	yes	swim	no display	5 days	79
10	15	0	1	yes	yes	no	swim	OLED +call text	14 days	99
10	15		0	no	no	yes	splash	OLED+call text+callendar	7 days	129
10	16		1	yes	yes	no	splash	OLED +call text	7 days	99
10	16	0	0	yes	yes	no	splash	no display	5 days	79
10	17	1	1	no	no	yes	splash	OLED +call text	14 days	129
10	17	0	0	yes	yes	no	swim	no display	7 days	79
11	1	0	0	yes	no	no	splash	OLED+call text+callendar	14 days	99
11	1	1	1	no	yes	yes	swim	OLED +call text	7 days	129
11	2	1	0	no	yes	no	swim	OLED+call text+callendar	5 days	99
11	2	0	1	yes	no	yes	splash	OLED +call text	7 days	129
11	3	0	0	no	no	no	swim	OLED+call text+callendar	5 days	129
11	3	1	1	yes	yes	yes	splash	no display	7 days	99
11	4	0	0	yes	no	no	swim	OLED +call text	5 days	79
11	4	1	1	yes	yes	yes	swim	OLED+call text+callendar	14 days	99
11	5	0	0	no	no	yes	swim	OLED+call text+callendar	7 days	79
11	5	1	1	yes	yes	no	splash	OLED +call text	14 days	129
11	7	1	1	yes	yes	no	swim	OLED +call text	7 days	129
11	7	0	0	no	no	yes	splash	no display	14 days	99
11	8	0	0	no	yes	no	splash	OLED+call text+callendar	7 days	79
11	8	1	1	yes	no	yes	swim	OLED +call text	5 days	129
11	9	0	0	yes	no	no	splash	OLED+call text+callendar	7 days	129
11	9	1	1	no	yes	yes	swim	OLED +call text	14 days	99
11	10	1	1	yes	no	yes	swim	OLED +call text	7 days	99
11	10	0	0	no	yes	no	splash	no display	5 days	129
11	11	0	0	no	no	no	swim	OLED +call text	14 days	99
11	11	1	1	yes	yes	yes	splash	no display	7 days	129
11	13	1	1	yes	yes	yes	splash	OLED +call text	5 days	99
11	13	0	0	no	no	no	swim	no display	7 days	99
11	14	0	0	no	yes	no	swim	OLED +call text	7 days	99
11	14	1	1	yes	no	yes	swim	no display	5 days	79
11	15	0	0	yes	yes	no	swim	OLED +call text	14 days	99
11	15	1	1	no	no	yes	splash	OLED+call text+callendar	7 days	129
11	16	0	0	yes	yes	no	splash	OLED +call text	7 days	99
11	16	1	1	yes	yes	no	splash	no display	5 days	79
11	17	0	0	no	no	yes	splash	OLED +call text	14 days	129
11	17	1	1	yes	yes	no	swim	no display	7 days	79
12	1	0	1	yes	no	no	splash	OLED+call text+callendar	14 days	99
12	1	1	0	no	yes	yes	swim	OLED +call text	7 days	129
12	2	1	0	no	yes	no	swim	OLED+call text+callendar	5 days	99
12	2	0	1	yes	no	yes	splash	OLED +call text	7 days	129
12	3	1	0	no	no	no	swim	OLED+call text+callendar	5 days	129
12	3	0	1	yes	yes	yes	splash	no display	7 days	99
12	4	0	1	yes	no	no	swim	OLED +call text	5 days	79
12	4	1	0	yes	yes	yes	swim	OLED+call text+callendar	14 days	99
12	5	0	1	no	no	yes	swim	OLED+call text+callendar	7 days	79
12	5	1	0	yes	yes	no	splash	OLED +call text	14 days	129
12	7	0	1	yes	yes	no	swim	OLED +call text	7 days	129
12	7	1	0	no	no	yes	splash	no display	14 days	99
12	8	0	1	no	yes	no	splash	OLED+call text+callendar	7 days	79
12	8	1	0	yes	no	yes	swim	OLED +call text	5 days	129
12	9	1	0	yes	no	no	splash	OLED+call text+callendar	7 days	129
12	9	0	1	no	yes	yes	swim	OLED +call text	14 days	99
12	10	0	1	yes	no	yes	swim	OLED +call text	7 days	99
12	10	1	0	no	yes	no	splash	no display	5 days	129
12	11	1	0	no	no	no	swim	OLED +call text	14 days	99
12	11	0	1	yes	yes	yes	splash	no display	7 days	129
12	13	0	1	yes	yes	yes	splash	OLED +call text	5 days	99
12	13	1	0	no	no	no	swim	no display	7 days	99
12	14	1	0	no	yes	no	swim	OLED +call text	7 days	99
12	14	0	1	yes	no	yes	swim	no display	5 days	79
12	15	0	1	yes	yes	no	swim	OLED +call text	14 days	99
12	15	1	0	no	no	yes	splash	OLED+call text+callendar	7 days	129
12	16	0	1	yes	yes	no	splash	OLED +call text	7 days	99
12	16	1	0	yes	yes	no	splash	no display	5 days	79
12	17	1	0	no	no	yes	splash	OLED +call text	14 days	129
12	17	0	1	yes	yes	no	swim	no display	7 days	79
13	1	1	1	yes	no	no	splash	OLED+call text+callendar	14 days	99
13	1	0	0	no	yes	yes	swim	OLED +call text	7 days	129
13	2	1	0	no	yes	no	swim	OLED+call text+callendar	5 days	99
13	2	0	1	yes	no	yes	splash	OLED +call text	7 days	129
13	3	0	0	no	no	no	swim	OLED+call text+callendar	5 days	129
13	3	1	1	yes	yes	yes	splash	no display	7 days	99
13	4	0	0	yes	no	no	swim	OLED +call text	5 days	79
13	4	1	1	yes	yes	yes	swim	OLED+call text+callendar	14 days	99
13	5	1	1	no	no	yes	swim	OLED+call text+callendar	7 days	79
13	5	0	0	yes	yes	no	splash	OLED +call text	14 days	129
13	7	0	0	yes	yes	no	swim	OLED +call text	7 days	129
13	7	1	1	no	no	yes	splash	no display	14 days	99
13	8	0	0	no	yes	no	splash	OLED+call text+callendar	7 days	79
13	8	1	1	yes	no	yes	swim	OLED +call text	5 days	129
13	9	0	0	yes	no	no	splash	OLED+call text+callendar	7 days	129
13	9	1	1	no	yes	yes	swim	OLED +call text	14 days	99
13	10	1	1	yes	no	yes	swim	OLED +call text	7 days	99
13	10	0	0	no	yes	no	splash	no display	5 days	129
13	11	0	0	no	no	no	swim	OLED +call text	14 days	99
13	11	1	1	yes	yes	yes	splash	no display	7 days	129
13	13	1	1	yes	yes	yes	splash	OLED +call text	5 days	99
13	13	0	0	no	no	no	swim	no display	7 days	99
13	14	0	0	no	yes	no	swim	OLED +call text	7 days	99
13	14	1	1	yes	no	yes	swim	no display	5 days	79
13	15	1	1	yes	yes	no	swim	OLED +call text	14 days	99
13	15	0	0	no	no	yes	splash	OLED+call text+callendar	7 days	129
13	16	0	0	yes	yes	no	splash	OLED +call text	7 days	99
13	16	1	1	yes	yes	no	splash	no display	5 days	79
13	17	0	0	no	no	yes	splash	OLED +call text	14 days	129
13	17	1	1	yes	yes	no	swim	no display	7 days	79
14	1	0	0	yes	no	no	splash	OLED+call text+callendar	14 days	99
14	1	1	1	no	yes	yes	swim	OLED +call text	7 days	129
14	2	1	0	no	yes	no	swim	OLED+call text+callendar	5 days	99
14	2	0	1	yes	no	yes	splash	OLED +call text	7 days	129
14	3	0	0	no	no	no	swim	OLED+call text+callendar	5 days	129
14	3	1	1	yes	yes	yes	splash	no display	7 days	99
14	4	0	0	yes	no	no	swim	OLED +call text	5 days	79
14	4	1	1	yes	yes	yes	swim	OLED+call text+callendar	14 days	99
14	5	0	0	no	no	yes	swim	OLED+call text+callendar	7 days	79
14	5	1	1	yes	yes	no	splash	OLED +call text	14 days	129
14	7	1	1	yes	yes	no	swim	OLED +call text	7 days	129
14	7	0	0	no	no	yes	splash	no display	14 days	99
14	8	1	0	no	yes	no	splash	OLED+call text+callendar	7 days	79
14	8	0	1	yes	no	yes	swim	OLED +call text	5 days	129
14	9	0	0	yes	no	no	splash	OLED+call text+callendar	7 days	129
14	9	1	1	no	yes	yes	swim	OLED +call text	14 days	99
14	10	1	1	yes	no	yes	swim	OLED +call text	7 days	99
14	10	0	0	no	yes	no	splash	no display	5 days	129
14	11	0	0	no	no	no	swim	OLED +call text	14 days	99
14	11	1	1	yes	yes	yes	splash	no display	7 days	129
14	13	1	1	yes	yes	yes	splash	OLED +call text	5 days	99
14	13	0	0	no	no	no	swim	no display	7 days	99
14	14	0	0	no	yes	no	swim	OLED +call text	7 days	99
14	14	1	1	yes	no	yes	swim	no display	5 days	79
14	15	0	0	yes	yes	no	swim	OLED +call text	14 days	99
14	15	1	1	no	no	yes	splash	OLED+call text+callendar	7 days	129
14	16	1	1	yes	yes	no	splash	OLED +call text	7 days	99
14	16	0	0	yes	yes	no	splash	no display	5 days	79
14	17	0	0	no	no	yes	splash	OLED +call text	14 days	129
14	17	1	1	yes	yes	no	swim	no display	7 days	79
15	1	1	1	yes	no	no	splash	OLED+call text+callendar	14 days	99
15	1	0	0	no	yes	yes	swim	OLED +call text	7 days	129
15	2	1	1	no	yes	no	swim	OLED+call text+callendar	5 days	99
15	2	0	0	yes	no	yes	splash	OLED +call text	7 days	129
15	3	0	0	no	no	no	swim	OLED+call text+callendar	5 days	129
15	3	1	1	yes	yes	yes	splash	no display	7 days	99
15	4	0	0	yes	no	no	swim	OLED +call text	5 days	79
15	4	1	1	yes	yes	yes	swim	OLED+call text+callendar	14 days	99
15	5	1	1	no	no	yes	swim	OLED+call text+callendar	7 days	79
15	5	0	0	yes	yes	no	splash	OLED +call text	14 days	129
15	7	0	1	yes	yes	no	swim	OLED +call text	7 days	129
15	7	1	0	no	no	yes	splash	no display	14 days	99
15	8	1	1	no	yes	no	splash	OLED+call text+callendar	7 days	79
15	8	0	0	yes	no	yes	swim	OLED +call text	5 days	129
15	9	0	0	yes	no	no	splash	OLED+call text+callendar	7 days	129
15	9	1	1	no	yes	yes	swim	OLED +call text	14 days	99
15	10	1	1	yes	no	yes	swim	OLED +call text	7 days	99
15	10	0	0	no	yes	no	splash	no display	5 days	129
15	11	0	0	no	no	no	swim	OLED +call text	14 days	99
15	11	1	1	yes	yes	yes	splash	no display	7 days	129
15	13	1	1	yes	yes	yes	splash	OLED +call text	5 days	99
15	13	0	0	no	no	no	swim	no display	7 days	99
15	14	1	0	no	yes	no	swim	OLED +call text	7 days	99
15	14	0	1	yes	no	yes	swim	no display	5 days	79
15	15	1	1	yes	yes	no	swim	OLED +call text	14 days	99
15	15	0	0	no	no	yes	splash	OLED+call text+callendar	7 days	129
15	16	1	0	yes	yes	no	splash	OLED +call text	7 days	99
15	16	0	1	yes	yes	no	splash	no display	5 days	79
15	17	0	0	no	no	yes	splash	OLED +call text	14 days	129
15	17	1	1	yes	yes	no	swim	no display	7 days	79
16	1	1	1	yes	no	no	splash	OLED+call text+callendar	14 days	99
16	1	0	0	no	yes	yes	swim	OLED +call text	7 days	129
16	2	0	0	no	yes	no	swim	OLED+call text+callendar	5 days	99
16	2	1	1	yes	no	yes	splash	OLED +call text	7 days	129
16	3	0	0	no	no	no	swim	OLED+call text+callendar	5 days	129
16	3	1	1	yes	yes	yes	splash	no display	7 days	99
16	4	0	0	yes	no	no	swim	OLED +call text	5 days	79
16	4	1	1	yes	yes	yes	swim	OLED+call text+callendar	14 days	99
16	5	0	0	no	no	yes	swim	OLED+call text+callendar	7 days	79
16	5	1	1	yes	yes	no	splash	OLED +call text	14 days	129
16	7	1	0	yes	yes	no	swim	OLED +call text	7 days	129
16	7	0	1	no	no	yes	splash	no display	14 days	99
16	8	1	0	no	yes	no	splash	OLED+call text+callendar	7 days	79
16	8	0	1	yes	no	yes	swim	OLED +call text	5 days	129
16	9	0	0	yes	no	no	splash	OLED+call text+callendar	7 days	129
16	9	1	1	no	yes	yes	swim	OLED +call text	14 days	99
16	10		1	yes	no	yes	swim	OLED +call text	7 days	99
16	10		0	no	yes	no	splash	no display	5 days	129
16	11	0	0	no	no	no	swim	OLED +call text	14 days	99
16	11	1	1	yes	yes	yes	splash	no display	7 days	129
16	13	1	1	yes	yes	yes	splash	OLED +call text	5 days	99
16	13	0	0	no	no	no	swim	no display	7 days	99
16	14	0	0	no	yes	no	swim	OLED +call text	7 days	99
16	14	1	1	yes	no	yes	swim	no display	5 days	79
16	15	0	0	yes	yes	no	swim	OLED +call text	14 days	99
16	15	1	1	no	no	yes	splash	OLED+call text+callendar	7 days	129
16	16	0	0	yes	yes	no	splash	OLED +call text	7 days	99
16	16	1	1	yes	yes	no	splash	no display	5 days	79
16	17	0	0	no	no	yes	splash	OLED +call text	14 days	129
16	17	1	1	yes	yes	no	swim	no display	7 days	79
18	1	0	0	yes	no	no	splash	OLED+call text+callendar	14 days	99
18	1	1	1	no	yes	yes	swim	OLED +call text	7 days	129
18	2	1	1	no	yes	no	swim	OLED+call text+callendar	5 days	99
18	2	0	0	yes	no	yes	splash	OLED +call text	7 days	129
18	3	0	0	no	no	no	swim	OLED+call text+callendar	5 days	129
18	3	1	1	yes	yes	yes	splash	no display	7 days	99
18	4	0	1	yes	no	no	swim	OLED +call text	5 days	79
18	4	1	0	yes	yes	yes	swim	OLED+call text+callendar	14 days	99
18	5	0	1	no	no	yes	swim	OLED+call text+callendar	7 days	79
18	5	1	0	yes	yes	no	splash	OLED +call text	14 days	129
18	7	0	0	yes	yes	no	swim	OLED +call text	7 days	129
18	7	1	1	no	no	yes	splash	no display	14 days	99
18	8	0	1	no	yes	no	splash	OLED+call text+callendar	7 days	79
18	8	1	0	yes	no	yes	swim	OLED +call text	5 days	129
18	9	1	0	yes	no	no	splash	OLED+call text+callendar	7 days	129
18	9	0	1	no	yes	yes	swim	OLED +call text	14 days	99
18	10	0	0	yes	no	yes	swim	OLED +call text	7 days	99
18	10	1	1	no	yes	no	splash	no display	5 days	129
18	11	1	0	no	no	no	swim	OLED +call text	14 days	99
18	11	0	1	yes	yes	yes	splash	no display	7 days	129
18	13	0	0	yes	yes	yes	splash	OLED +call text	5 days	99
18	13	1	1	no	no	no	swim	no display	7 days	99
18	14	1	1	no	yes	no	swim	OLED +call text	7 days	99
18	14	0	0	yes	no	yes	swim	no display	5 days	79
18	15	1	1	yes	yes	no	swim	OLED +call text	14 days	99
18	15	0	0	no	no	yes	splash	OLED+call text+callendar	7 days	129
18	16	0	0	yes	yes	no	splash	OLED +call text	7 days	99
18	16	1	1	yes	yes	no	splash	no display	5 days	79
18	17	0	1	no	no	yes	splash	OLED +call text	14 days	129
18	17	1	0	yes	yes	no	swim	no display	7 days	79
19	1	1	0	yes	no	no	splash	OLED+call text+callendar	14 days	99
19	1	0	1	no	yes	yes	swim	OLED +call text	7 days	129
19	2	0	0	no	yes	no	swim	OLED+call text+callendar	5 days	99
19	2	1	1	yes	no	yes	splash	OLED +call text	7 days	129
19	3	1	0	no	no	no	swim	OLED+call text+callendar	5 days	129
19	3	0	1	yes	yes	yes	splash	no display	7 days	99
19	4	0	0	yes	no	no	swim	OLED +call text	5 days	79
19	4	1	1	yes	yes	yes	swim	OLED+call text+callendar	14 days	99
19	5	1	0	no	no	yes	swim	OLED+call text+callendar	7 days	79
19	5	0	1	yes	yes	no	splash	OLED +call text	14 days	129
19	7	1	1	yes	yes	no	swim	OLED +call text	7 days	129
19	7	0	0	no	no	yes	splash	no display	14 days	99
19	8	0	0	no	yes	no	splash	OLED+call text+callendar	7 days	79
19	8	1	1	yes	no	yes	swim	OLED +call text	5 days	129
19	9	0	0	yes	no	no	splash	OLED+call text+callendar	7 days	129
19	9	1	1	no	yes	yes	swim	OLED +call text	14 days	99
19	10	1	1	yes	no	yes	swim	OLED +call text	7 days	99
19	10	0	0	no	yes	no	splash	no display	5 days	129
19	11	0	0	no	no	no	swim	OLED +call text	14 days	99
19	11	1	1	yes	yes	yes	splash	no display	7 days	129
19	13	1	1	yes	yes	yes	splash	OLED +call text	5 days	99
19	13	0	0	no	no	no	swim	no display	7 days	99
19	14	0	0	no	yes	no	swim	OLED +call text	7 days	99
19	14	1	1	yes	no	yes	swim	no display	5 days	79
19	15	0	0	yes	yes	no	swim	OLED +call text	14 days	99
19	15	1	1	no	no	yes	splash	OLED+call text+callendar	7 days	129
19	16	1	1	yes	yes	no	splash	OLED +call text	7 days	99
19	16	0	0	yes	yes	no	splash	no display	5 days	79
19	17	0	0	no	no	yes	splash	OLED +call text	14 days	129
19	17	1	1	yes	yes	no	swim	no display	7 days	79
21	1	1	1	yes	no	no	splash	OLED+call text+callendar	14 days	99
21	1	0	0	no	yes	yes	swim	OLED +call text	7 days	129
21	2	1	1	no	yes	no	swim	OLED+call text+callendar	5 days	99
21	2	0	0	yes	no	yes	splash	OLED +call text	7 days	129
21	3	0	0	no	no	no	swim	OLED+call text+callendar	5 days	129
21	3	1	1	yes	yes	yes	splash	no display	7 days	99
21	4	0	0	yes	no	no	swim	OLED +call text	5 days	79
21	4	1	1	yes	yes	yes	swim	OLED+call text+callendar	14 days	99
21	5	1	1	no	no	yes	swim	OLED+call text+callendar	7 days	79
21	5	0	0	yes	yes	no	splash	OLED +call text	14 days	129
21	7	1	1	yes	yes	no	swim	OLED +call text	7 days	129
21	7	0	0	no	no	yes	splash	no display	14 days	99
21	8	0	0	no	yes	no	splash	OLED+call text+callendar	7 days	79
21	8	1	1	yes	no	yes	swim	OLED +call text	5 days	129
21	9	0	0	yes	no	no	splash	OLED+call text+callendar	7 days	129
21	9	1	1	no	yes	yes	swim	OLED +call text	14 days	99
21	10	0	0	yes	no	yes	swim	OLED +call text	7 days	99
21	10	1	1	no	yes	no	splash	no display	5 days	129
21	11	1	1	no	no	no	swim	OLED +call text	14 days	99
21	11	0	0	yes	yes	yes	splash	no display	7 days	129
21	13	1	1	yes	yes	yes	splash	OLED +call text	5 days	99
21	13	0	0	no	no	no	swim	no display	7 days	99
21	14	1	1	no	yes	no	swim	OLED +call text	7 days	99
21	14	0	0	yes	no	yes	swim	no display	5 days	79
21	15	0	0	yes	yes	no	swim	OLED +call text	14 days	99
21	15	1	1	no	no	yes	splash	OLED+call text+callendar	7 days	129
21	16	0	1	yes	yes	no	splash	OLED +call text	7 days	99
21	16	1	0	yes	yes	no	splash	no display	5 days	79
21	17	0	0	no	no	yes	splash	OLED +call text	14 days	129
21	17	1	1	yes	yes	no	swim	no display	7 days	79
22	1	0	0	yes	no	no	splash	OLED+call text+callendar	14 days	99
22	1	1	1	no	yes	yes	swim	OLED +call text	7 days	129
22	2	0	0	no	yes	no	swim	OLED+call text+callendar	5 days	99
22	2	1	1	yes	no	yes	splash	OLED +call text	7 days	129
22	3	0	0	no	no	no	swim	OLED+call text+callendar	5 days	129
22	3	1	1	yes	yes	yes	splash	no display	7 days	99
22	4	0	0	yes	no	no	swim	OLED +call text	5 days	79
22	4	1	1	yes	yes	yes	swim	OLED+call text+callendar	14 days	99
22	5		1	no	no	yes	swim	OLED+call text+callendar	7 days	79
22	5		0	yes	yes	no	splash	OLED +call text	14 days	129
22	7	1	1	yes	yes	no	swim	OLED +call text	7 days	129
22	7	0	0	no	no	yes	splash	no display	14 days	99
22	8	1	1	no	yes	no	splash	OLED+call text+callendar	7 days	79
22	8	0	0	yes	no	yes	swim	OLED +call text	5 days	129
22	9	0	0	yes	no	no	splash	OLED+call text+callendar	7 days	129
22	9	1	1	no	yes	yes	swim	OLED +call text	14 days	99
22	10	1	1	yes	no	yes	swim	OLED +call text	7 days	99
22	10	0	0	no	yes	no	splash	no display	5 days	129
22	11	0	1	no	no	no	swim	OLED +call text	14 days	99
22	11	1	0	yes	yes	yes	splash	no display	7 days	129
22	13	1	1	yes	yes	yes	splash	OLED +call text	5 days	99
22	13	0	0	no	no	no	swim	no display	7 days	99
22	14	0	0	no	yes	no	swim	OLED +call text	7 days	99
22	14	1	1	yes	no	yes	swim	no display	5 days	79
22	15	0	0	yes	yes	no	swim	OLED +call text	14 days	99
22	15	1	1	no	no	yes	splash	OLED+call text+callendar	7 days	129
22	16	1	1	yes	yes	no	splash	OLED +call text	7 days	99
22	16	0	0	yes	yes	no	splash	no display	5 days	79
22	17	0	0	no	no	yes	splash	OLED +call text	14 days	129
22	17	1	1	yes	yes	no	swim	no display	7 days	79
23	1		1	yes	no	no	splash	OLED+call text+callendar	14 days	99
23	1		0	no	yes	yes	swim	OLED +call text	7 days	129
23	2	0	1	no	yes	no	swim	OLED+call text+callendar	5 days	99
23	2	1	0	yes	no	yes	splash	OLED +call text	7 days	129
23	3	1	1	no	no	no	swim	OLED+call text+callendar	5 days	129
23	3	0	0	yes	yes	yes	splash	no display	7 days	99
23	4	1	0	yes	no	no	swim	OLED +call text	5 days	79
23	4	0	1	yes	yes	yes	swim	OLED+call text+callendar	14 days	99
23	5	1	0	no	no	yes	swim	OLED+call text+callendar	7 days	79
23	5	0	1	yes	yes	no	splash	OLED +call text	14 days	129
23	7	1	1	yes	yes	no	swim	OLED +call text	7 days	129
23	7	0	0	no	no	yes	splash	no display	14 days	99
23	8	1	1	no	yes	no	splash	OLED+call text+callendar	7 days	79
23	8	0	0	yes	no	yes	swim	OLED +call text	5 days	129
23	9	0	0	yes	no	no	splash	OLED+call text+callendar	7 days	129
23	9	1	1	no	yes	yes	swim	OLED +call text	14 days	99
23	10	1	1	yes	no	yes	swim	OLED +call text	7 days	99
23	10	0	0	no	yes	no	splash	no display	5 days	129
23	11	0	0	no	no	no	swim	OLED +call text	14 days	99
23	11	1	1	yes	yes	yes	splash	no display	7 days	129
23	13	1	1	yes	yes	yes	splash	OLED +call text	5 days	99
23	13	0	0	no	no	no	swim	no display	7 days	99
23	14	0	0	no	yes	no	swim	OLED +call text	7 days	99
23	14	1	1	yes	no	yes	swim	no display	5 days	79
23	15	1	1	yes	yes	no	swim	OLED +call text	14 days	99
23	15	0	0	no	no	yes	splash	OLED+call text+callendar	7 days	129
23	16	1	1	yes	yes	no	splash	OLED +call text	7 days	99
23	16	0	0	yes	yes	no	splash	no display	5 days	79
23	17	0	0	no	no	yes	splash	OLED +call text	14 days	129
23	17	1	1	yes	yes	no	swim	no display	7 days	79
25	1	1	1	yes	no	no	splash	OLED+call text+callendar	14 days	99
25	1	0	0	no	yes	yes	swim	OLED +call text	7 days	129
25	2	0	1	no	yes	no	swim	OLED+call text+callendar	5 days	99
25	2	1	0	yes	no	yes	splash	OLED +call text	7 days	129
25	3		1	no	no	no	swim	OLED+call text+callendar	5 days	129
25	3		0	yes	yes	yes	splash	no display	7 days	99
25	4	0	0	yes	no	no	swim	OLED +call text	5 days	79
25	4	1	1	yes	yes	yes	swim	OLED+call text+callendar	14 days	99
25	5	0	1	no	no	yes	swim	OLED+call text+callendar	7 days	79
25	5	1	0	yes	yes	no	splash	OLED +call text	14 days	129
25	7		1	yes	yes	no	swim	OLED +call text	7 days	129
25	7		0	no	no	yes	splash	no display	14 days	99
25	8	1	1	no	yes	no	splash	OLED+call text+callendar	7 days	79
25	8	0	0	yes	no	yes	swim	OLED +call text	5 days	129
25	9	0	0	yes	no	no	splash	OLED+call text+callendar	7 days	129
25	9	1	1	no	yes	yes	swim	OLED +call text	14 days	99
25	10	1	1	yes	no	yes	swim	OLED +call text	7 days	99
25	10	0	0	no	yes	no	splash	no display	5 days	129
25	11	1	1	no	no	no	swim	OLED +call text	14 days	99
25	11	0	0	yes	yes	yes	splash	no display	7 days	129
25	13	1	1	yes	yes	yes	splash	OLED +call text	5 days	99
25	13	0	0	no	no	no	swim	no display	7 days	99
25	14	1	1	no	yes	no	swim	OLED +call text	7 days	99
25	14	0	0	yes	no	yes	swim	no display	5 days	79
25	15	0	1	yes	yes	no	swim	OLED +call text	14 days	99
25	15	1	0	no	no	yes	splash	OLED+call text+callendar	7 days	129
25	16	1	1	yes	yes	no	splash	OLED +call text	7 days	99
25	16	0	0	yes	yes	no	splash	no display	5 days	79
25	17	0	0	no	no	yes	splash	OLED +call text	14 days	129
25	17	1	1	yes	yes	no	swim	no display	7 days	79
26	1	0	0	yes	no	no	splash	OLED+call text+callendar	14 days	99
26	1	1	1	no	yes	yes	swim	OLED +call text	7 days	129
26	2	0	0	no	yes	no	swim	OLED+call text+callendar	5 days	99
26	2	1	1	yes	no	yes	splash	OLED +call text	7 days	129
26	3	0	0	no	no	no	swim	OLED+call text+callendar	5 days	129
26	3	1	1	yes	yes	yes	splash	no display	7 days	99
26	4	0	0	yes	no	no	swim	OLED +call text	5 days	79
26	4	1	1	yes	yes	yes	swim	OLED+call text+callendar	14 days	99
26	5	1	1	no	no	yes	swim	OLED+call text+callendar	7 days	79
26	5	0	0	yes	yes	no	splash	OLED +call text	14 days	129
26	7	0	0	yes	yes	no	swim	OLED +call text	7 days	129
26	7	1	1	no	no	yes	splash	no display	14 days	99
26	8	1	0	no	yes	no	splash	OLED+call text+callendar	7 days	79
26	8	0	1	yes	no	yes	swim	OLED +call text	5 days	129
26	9	0	0	yes	no	no	splash	OLED+call text+callendar	7 days	129
26	9	1	1	no	yes	yes	swim	OLED +call text	14 days	99
26	10	1	1	yes	no	yes	swim	OLED +call text	7 days	99
26	10	0	0	no	yes	no	splash	no display	5 days	129
26	11	0	0	no	no	no	swim	OLED +call text	14 days	99
26	11	1	1	yes	yes	yes	splash	no display	7 days	129
26	13	0	1	yes	yes	yes	splash	OLED +call text	5 days	99
26	13	1	0	no	no	no	swim	no display	7 days	99
26	14	0	0	no	yes	no	swim	OLED +call text	7 days	99
26	14	1	1	yes	no	yes	swim	no display	5 days	79
26	15	1	1	yes	yes	no	swim	OLED +call text	14 days	99
26	15	0	0	no	no	yes	splash	OLED+call text+callendar	7 days	129
26	16	1	1	yes	yes	no	splash	OLED +call text	7 days	99
26	16	0	0	yes	yes	no	splash	no display	5 days	79
26	17	1	1	no	no	yes	splash	OLED +call text	14 days	129
26	17	0	0	yes	yes	no	swim	no display	7 days	79
29	1	1	1	yes	no	no	splash	OLED+call text+callendar	14 days	99
29	1	0	0	no	yes	yes	swim	OLED +call text	7 days	129
29	2	0	0	no	yes	no	swim	OLED+call text+callendar	5 days	99
29	2	1	1	yes	no	yes	splash	OLED +call text	7 days	129
29	3	0	0	no	no	no	swim	OLED+call text+callendar	5 days	129
29	3	1	1	yes	yes	yes	splash	no display	7 days	99
29	4	0	0	yes	no	no	swim	OLED +call text	5 days	79
29	4	1	1	yes	yes	yes	swim	OLED+call text+callendar	14 days	99
29	5	0	0	no	no	yes	swim	OLED+call text+callendar	7 days	79
29	5	1	1	yes	yes	no	splash	OLED +call text	14 days	129
29	7	1	1	yes	yes	no	swim	OLED +call text	7 days	129
29	7	0	0	no	no	yes	splash	no display	14 days	99
29	8	0	0	no	yes	no	splash	OLED+call text+callendar	7 days	79
29	8	1	1	yes	no	yes	swim	OLED +call text	5 days	129
29	9	1	1	yes	no	no	splash	OLED+call text+callendar	7 days	129
29	9	0	0	no	yes	yes	swim	OLED +call text	14 days	99
29	10	1	1	yes	no	yes	swim	OLED +call text	7 days	99
29	10	0	0	no	yes	no	splash	no display	5 days	129
29	11	0	0	no	no	no	swim	OLED +call text	14 days	99
29	11	1	1	yes	yes	yes	splash	no display	7 days	129
29	13	1	1	yes	yes	yes	splash	OLED +call text	5 days	99
29	13	0	0	no	no	no	swim	no display	7 days	99
29	14	0	0	no	yes	no	swim	OLED +call text	7 days	99
29	14	1	1	yes	no	yes	swim	no display	5 days	79
29	15	0	0	yes	yes	no	swim	OLED +call text	14 days	99
29	15	1	1	no	no	yes	splash	OLED+call text+callendar	7 days	129
29	16	1	1	yes	yes	no	splash	OLED +call text	7 days	99
29	16	0	0	yes	yes	no	splash	no display	5 days	79
29	17	0	0	no	no	yes	splash	OLED +call text	14 days	129
29	17	1	1	yes	yes	no	swim	no display	7 days	79
30	1	0	0	yes	no	no	splash	OLED+call text+callendar	14 days	99
30	1	1	1	no	yes	yes	swim	OLED +call text	7 days	129
30	2	0	0	no	yes	no	swim	OLED+call text+callendar	5 days	99
30	2	1	1	yes	no	yes	splash	OLED +call text	7 days	129
30	3	0	0	no	no	no	swim	OLED+call text+callendar	5 days	129
30	3	1	1	yes	yes	yes	splash	no display	7 days	99
30	4	0	0	yes	no	no	swim	OLED +call text	5 days	79
30	4	1	1	yes	yes	yes	swim	OLED+call text+callendar	14 days	99
30	5	0	1	no	no	yes	swim	OLED+call text+callendar	7 days	79
30	5	1	0	yes	yes	no	splash	OLED +call text	14 days	129
30	7	1	1	yes	yes	no	swim	OLED +call text	7 days	129
30	7	0	0	no	no	yes	splash	no display	14 days	99
30	8	0	1	no	yes	no	splash	OLED+call text+callendar	7 days	79
30	8	1	0	yes	no	yes	swim	OLED +call text	5 days	129
30	9	0	0	yes	no	no	splash	OLED+call text+callendar	7 days	129
30	9	1	1	no	yes	yes	swim	OLED +call text	14 days	99
30	10	1	1	yes	no	yes	swim	OLED +call text	7 days	99
30	10	0	0	no	yes	no	splash	no display	5 days	129
30	11		1	no	no	no	swim	OLED +call text	14 days	99
30	11		0	yes	yes	yes	splash	no display	7 days	129
30	13	1	1	yes	yes	yes	splash	OLED +call text	5 days	99
30	13	0	0	no	no	no	swim	no display	7 days	99
30	14		1	no	yes	no	swim	OLED +call text	7 days	99
30	14		0	yes	no	yes	swim	no display	5 days	79
30	15	1	1	yes	yes	no	swim	OLED +call text	14 days	99
30	15	0	0	no	no	yes	splash	OLED+call text+callendar	7 days	129
30	16	1	1	yes	yes	no	splash	OLED +call text	7 days	99
30	16	0	0	yes	yes	no	splash	no display	5 days	79
30	17	1	1	no	no	yes	splash	OLED +call text	14 days	129
30	17	0	0	yes	yes	no	swim	no display	7 days	79
31	1	0	0	yes	no	no	splash	OLED+call text+callendar	14 days	99
31	1	1	1	no	yes	yes	swim	OLED +call text	7 days	129
31	2		1	no	yes	no	swim	OLED+call text+callendar	5 days	99
31	2		0	yes	no	yes	splash	OLED +call text	7 days	129
31	3	0	0	no	no	no	swim	OLED+call text+callendar	5 days	129
31	3	1	1	yes	yes	yes	splash	no display	7 days	99
31	4	0	0	yes	no	no	swim	OLED +call text	5 days	79
31	4	1	1	yes	yes	yes	swim	OLED+call text+callendar	14 days	99
31	5		1	no	no	yes	swim	OLED+call text+callendar	7 days	79
31	5		0	yes	yes	no	splash	OLED +call text	14 days	129
31	7		1	yes	yes	no	swim	OLED +call text	7 days	129
31	7		0	no	no	yes	splash	no display	14 days	99
31	8	0	0	no	yes	no	splash	OLED+call text+callendar	7 days	79
31	8	1	1	yes	no	yes	swim	OLED +call text	5 days	129
31	9	1	1	yes	no	no	splash	OLED+call text+callendar	7 days	129
31	9	0	0	no	yes	yes	swim	OLED +call text	14 days	99
31	10	1	1	yes	no	yes	swim	OLED +call text	7 days	99
31	10	0	0	no	yes	no	splash	no display	5 days	129
31	11	0	0	no	no	no	swim	OLED +call text	14 days	99
31	11	1	1	yes	yes	yes	splash	no display	7 days	129
31	13	1	1	yes	yes	yes	splash	OLED +call text	5 days	99
31	13	0	0	no	no	no	swim	no display	7 days	99
31	14	0	0	no	yes	no	swim	OLED +call text	7 days	99
31	14	1	1	yes	no	yes	swim	no display	5 days	79
31	15	0	0	yes	yes	no	swim	OLED +call text	14 days	99
31	15	1	1	no	no	yes	splash	OLED+call text+callendar	7 days	129
31	16	1	1	yes	yes	no	splash	OLED +call text	7 days	99
31	16	0	0	yes	yes	no	splash	no display	5 days	79
31	17	0	0	no	no	yes	splash	OLED +call text	14 days	129
31	17	1	1	yes	yes	no	swim	no display	7 days	79
32	1	1	1	yes	no	no	splash	OLED+call text+callendar	14 days	99
32	1	0	0	no	yes	yes	swim	OLED +call text	7 days	129
32	2	1	1	no	yes	no	swim	OLED+call text+callendar	5 days	99
32	2	0	0	yes	no	yes	splash	OLED +call text	7 days	129
32	3	1	1	no	no	no	swim	OLED+call text+callendar	5 days	129
32	3	0	0	yes	yes	yes	splash	no display	7 days	99
32	4	0	0	yes	no	no	swim	OLED +call text	5 days	79
32	4	1	1	yes	yes	yes	swim	OLED+call text+callendar	14 days	99
32	5	1	1	no	no	yes	swim	OLED+call text+callendar	7 days	79
32	5	0	0	yes	yes	no	splash	OLED +call text	14 days	129
32	7	1	1	yes	yes	no	swim	OLED +call text	7 days	129
32	7	0	0	no	no	yes	splash	no display	14 days	99
32	8	1	1	no	yes	no	splash	OLED+call text+callendar	7 days	79
32	8	0	0	yes	no	yes	swim	OLED +call text	5 days	129
32	9	0	0	yes	no	no	splash	OLED+call text+callendar	7 days	129
32	9	1	1	no	yes	yes	swim	OLED +call text	14 days	99
32	10	1	1	yes	no	yes	swim	OLED +call text	7 days	99
32	10	0	0	no	yes	no	splash	no display	5 days	129
32	11	1	1	no	no	no	swim	OLED +call text	14 days	99
32	11	0	0	yes	yes	yes	splash	no display	7 days	129
32	13	1	1	yes	yes	yes	splash	OLED +call text	5 days	99
32	13	0	0	no	no	no	swim	no display	7 days	99
32	14	1	1	no	yes	no	swim	OLED +call text	7 days	99
32	14	0	0	yes	no	yes	swim	no display	5 days	79
32	15	1	1	yes	yes	no	swim	OLED +call text	14 days	99
32	15	0	0	no	no	yes	splash	OLED+call text+callendar	7 days	129
32	16	1	1	yes	yes	no	splash	OLED +call text	7 days	99
32	16	0	0	yes	yes	no	splash	no display	5 days	79
32	17	1	1	no	no	yes	splash	OLED +call text	14 days	129
32	17	0	0	yes	yes	no	swim	no display	7 days	79
33	1	0	0	yes	no	no	splash	OLED+call text+callendar	14 days	99
33	1	1	1	no	yes	yes	swim	OLED +call text	7 days	129
33	2	0	1	no	yes	no	swim	OLED+call text+callendar	5 days	99
33	2	1	0	yes	no	yes	splash	OLED +call text	7 days	129
33	3	0	1	no	no	no	swim	OLED+call text+callendar	5 days	129
33	3	1	0	yes	yes	yes	splash	no display	7 days	99
33	4	0	0	yes	no	no	swim	OLED +call text	5 days	79
33	4	1	1	yes	yes	yes	swim	OLED+call text+callendar	14 days	99
33	5	0	1	no	no	yes	swim	OLED+call text+callendar	7 days	79
33	5	1	0	yes	yes	no	splash	OLED +call text	14 days	129
33	7	0	1	yes	yes	no	swim	OLED +call text	7 days	129
33	7	1	0	no	no	yes	splash	no display	14 days	99
33	8	0	0	no	yes	no	splash	OLED+call text+callendar	7 days	79
33	8	1	1	yes	no	yes	swim	OLED +call text	5 days	129
33	9	0	0	yes	no	no	splash	OLED+call text+callendar	7 days	129
33	9	1	1	no	yes	yes	swim	OLED +call text	14 days	99
33	10	0	1	yes	no	yes	swim	OLED +call text	7 days	99
33	10	1	0	no	yes	no	splash	no display	5 days	129
33	11	0	1	no	no	no	swim	OLED +call text	14 days	99
33	11	1	0	yes	yes	yes	splash	no display	7 days	129
33	13	0	0	yes	yes	yes	splash	OLED +call text	5 days	99
33	13	1	1	no	no	no	swim	no display	7 days	99
33	14	0	0	no	yes	no	swim	OLED +call text	7 days	99
33	14	1	1	yes	no	yes	swim	no display	5 days	79
33	15	0	1	yes	yes	no	swim	OLED +call text	14 days	99
33	15	1	0	no	no	yes	splash	OLED+call text+callendar	7 days	129
33	16	0	1	yes	yes	no	splash	OLED +call text	7 days	99
33	16	1	0	yes	yes	no	splash	no display	5 days	79
33	17	0	0	no	no	yes	splash	OLED +call text	14 days	129
33	17	1	1	yes	yes	no	swim	no display	7 days	79
34	1	1	1	yes	no	no	splash	OLED+call text+callendar	14 days	99
34	1	0	0	no	yes	yes	swim	OLED +call text	7 days	129
34	2	0	0	no	yes	no	swim	OLED+call text+callendar	5 days	99
34	2	1	1	yes	no	yes	splash	OLED +call text	7 days	129
34	3	0	0	no	no	no	swim	OLED+call text+callendar	5 days	129
34	3	1	1	yes	yes	yes	splash	no display	7 days	99
34	4	0	0	yes	no	no	swim	OLED +call text	5 days	79
34	4	1	1	yes	yes	yes	swim	OLED+call text+callendar	14 days	99
34	5	1	0	no	no	yes	swim	OLED+call text+callendar	7 days	79
34	5	0	1	yes	yes	no	splash	OLED +call text	14 days	129
34	7	0	1	yes	yes	no	swim	OLED +call text	7 days	129
34	7	1	0	no	no	yes	splash	no display	14 days	99
34	8		0	no	yes	no	splash	OLED+call text+callendar	7 days	79
34	8		1	yes	no	yes	swim	OLED +call text	5 days	129
34	9	0	0	yes	no	no	splash	OLED+call text+callendar	7 days	129
34	9	1	1	no	yes	yes	swim	OLED +call text	14 days	99
34	10	1	1	yes	no	yes	swim	OLED +call text	7 days	99
34	10	0	0	no	yes	no	splash	no display	5 days	129
34	11	0	0	no	no	no	swim	OLED +call text	14 days	99
34	11	1	1	yes	yes	yes	splash	no display	7 days	129
34	13	1	1	yes	yes	yes	splash	OLED +call text	5 days	99
34	13	0	0	no	no	no	swim	no display	7 days	99
34	14	0	0	no	yes	no	swim	OLED +call text	7 days	99
34	14	1	1	yes	no	yes	swim	no display	5 days	79
34	15	0	1	yes	yes	no	swim	OLED +call text	14 days	99
34	15	1	0	no	no	yes	splash	OLED+call text+callendar	7 days	129
34	16	1	0	yes	yes	no	splash	OLED +call text	7 days	99
34	16	0	1	yes	yes	no	splash	no display	5 days	79
34	17	1	0	no	no	yes	splash	OLED +call text	14 days	129
34	17	0	1	yes	yes	no	swim	no display	7 days	79
35	1	0	0	yes	no	no	splash	OLED+call text+callendar	14 days	99
35	1	1	1	no	yes	yes	swim	OLED +call text	7 days	129
35	2	1	0	no	yes	no	swim	OLED+call text+callendar	5 days	99
35	2	0	1	yes	no	yes	splash	OLED +call text	7 days	129
35	3		0	no	no	no	swim	OLED+call text+callendar	5 days	129
35	3		1	yes	yes	yes	splash	no display	7 days	99
35	4	0	0	yes	no	no	swim	OLED +call text	5 days	79
35	4	1	1	yes	yes	yes	swim	OLED+call text+callendar	14 days	99
35	5	1	1	no	no	yes	swim	OLED+call text+callendar	7 days	79
35	5	0	0	yes	yes	no	splash	OLED +call text	14 days	129
35	7	1	0	yes	yes	no	swim	OLED +call text	7 days	129
35	7	0	1	no	no	yes	splash	no display	14 days	99
35	8	0	0	no	yes	no	splash	OLED+call text+callendar	7 days	79
35	8	1	1	yes	no	yes	swim	OLED +call text	5 days	129
35	9	0	0	yes	no	no	splash	OLED+call text+callendar	7 days	129
35	9	1	1	no	yes	yes	swim	OLED +call text	14 days	99
35	10	1	1	yes	no	yes	swim	OLED +call text	7 days	99
35	10	0	0	no	yes	no	splash	no display	5 days	129
35	11		0	no	no	no	swim	OLED +call text	14 days	99
35	11		1	yes	yes	yes	splash	no display	7 days	129
35	13	1	1	yes	yes	yes	splash	OLED +call text	5 days	99
35	13	0	0	no	no	no	swim	no display	7 days	99
35	14	0	0	no	yes	no	swim	OLED +call text	7 days	99
35	14	1	1	yes	no	yes	swim	no display	5 days	79
35	15		1	yes	yes	no	swim	OLED +call text	14 days	99
35	15		0	no	no	yes	splash	OLED+call text+callendar	7 days	129
35	16		0	yes	yes	no	splash	OLED +call text	7 days	99
35	16		1	yes	yes	no	splash	no display	5 days	79
35	17	0	1	no	no	yes	splash	OLED +call text	14 days	129
35	17	1	0	yes	yes	no	swim	no display	7 days	79
36	1	1	1	yes	no	no	splash	OLED+call text+callendar	14 days	99
36	1	0	0	no	yes	yes	swim	OLED +call text	7 days	129
36	2	1	1	no	yes	no	swim	OLED+call text+callendar	5 days	99
36	2	0	0	yes	no	yes	splash	OLED +call text	7 days	129
36	3	0	0	no	no	no	swim	OLED+call text+callendar	5 days	129
36	3	1	1	yes	yes	yes	splash	no display	7 days	99
36	4	0	0	yes	no	no	swim	OLED +call text	5 days	79
36	4	1	1	yes	yes	yes	swim	OLED+call text+callendar	14 days	99
36	5	0	0	no	no	yes	swim	OLED+call text+callendar	7 days	79
36	5	1	1	yes	yes	no	splash	OLED +call text	14 days	129
36	7	1	1	yes	yes	no	swim	OLED +call text	7 days	129
36	7	0	0	no	no	yes	splash	no display	14 days	99
36	8	1	1	no	yes	no	splash	OLED+call text+callendar	7 days	79
36	8	0	0	yes	no	yes	swim	OLED +call text	5 days	129
36	9	0	0	yes	no	no	splash	OLED+call text+callendar	7 days	129
36	9	1	1	no	yes	yes	swim	OLED +call text	14 days	99
36	10	0	0	yes	no	yes	swim	OLED +call text	7 days	99
36	10	1	1	no	yes	no	splash	no display	5 days	129
36	11	0	0	no	no	no	swim	OLED +call text	14 days	99
36	11	1	1	yes	yes	yes	splash	no display	7 days	129
36	13	1	1	yes	yes	yes	splash	OLED +call text	5 days	99
36	13	0	0	no	no	no	swim	no display	7 days	99
36	14	1	1	no	yes	no	swim	OLED +call text	7 days	99
36	14	0	0	yes	no	yes	swim	no display	5 days	79
36	15	0	0	yes	yes	no	swim	OLED +call text	14 days	99
36	15	1	1	no	no	yes	splash	OLED+call text+callendar	7 days	129
36	16	0	0	yes	yes	no	splash	OLED +call text	7 days	99
36	16	1	1	yes	yes	no	splash	no display	5 days	79
36	17	0	0	no	no	yes	splash	OLED +call text	14 days	129
36	17	1	1	yes	yes	no	swim	no display	7 days	79
37	1	0	0	yes	no	no	splash	OLED+call text+callendar	14 days	99
37	1	1	1	no	yes	yes	swim	OLED +call text	7 days	129
37	2	0	0	no	yes	no	swim	OLED+call text+callendar	5 days	99
37	2	1	1	yes	no	yes	splash	OLED +call text	7 days	129
37	3	0	0	no	no	no	swim	OLED+call text+callendar	5 days	129
37	3	1	1	yes	yes	yes	splash	no display	7 days	99
37	4	0	0	yes	no	no	swim	OLED +call text	5 days	79
37	4	1	1	yes	yes	yes	swim	OLED+call text+callendar	14 days	99
37	5	1	1	no	no	yes	swim	OLED+call text+callendar	7 days	79
37	5	0	0	yes	yes	no	splash	OLED +call text	14 days	129
37	7	1	1	yes	yes	no	swim	OLED +call text	7 days	129
37	7	0	0	no	no	yes	splash	no display	14 days	99
37	8	1	1	no	yes	no	splash	OLED+call text+callendar	7 days	79
37	8	0	0	yes	no	yes	swim	OLED +call text	5 days	129
37	9	0	0	yes	no	no	splash	OLED+call text+callendar	7 days	129
37	9	1	1	no	yes	yes	swim	OLED +call text	14 days	99
37	10	1	1	yes	no	yes	swim	OLED +call text	7 days	99
37	10	0	0	no	yes	no	splash	no display	5 days	129
37	11	1	1	no	no	no	swim	OLED +call text	14 days	99
37	11	0	0	yes	yes	yes	splash	no display	7 days	129
37	13	1	1	yes	yes	yes	splash	OLED +call text	5 days	99
37	13	0	0	no	no	no	swim	no display	7 days	99
37	14	0	0	no	yes	no	swim	OLED +call text	7 days	99
37	14	1	1	yes	no	yes	swim	no display	5 days	79
37	15	1	1	yes	yes	no	swim	OLED +call text	14 days	99
37	15	0	0	no	no	yes	splash	OLED+call text+callendar	7 days	129
37	16	1	1	yes	yes	no	splash	OLED +call text	7 days	99
37	16	0	0	yes	yes	no	splash	no display	5 days	79
37	17	0	0	no	no	yes	splash	OLED +call text	14 days	129
37	17	1	1	yes	yes	no	swim	no display	7 days	79
38	1	1	1	yes	no	no	splash	OLED+call text+callendar	14 days	99
38	1	0	0	no	yes	yes	swim	OLED +call text	7 days	129
38	2	1	1	no	yes	no	swim	OLED+call text+callendar	5 days	99
38	2	0	0	yes	no	yes	splash	OLED +call text	7 days	129
38	3		0	no	no	no	swim	OLED+call text+callendar	5 days	129
38	3		1	yes	yes	yes	splash	no display	7 days	99
38	4	0	0	yes	no	no	swim	OLED +call text	5 days	79
38	4	1	1	yes	yes	yes	swim	OLED+call text+callendar	14 days	99
38	5	1	1	no	no	yes	swim	OLED+call text+callendar	7 days	79
38	5	0	0	yes	yes	no	splash	OLED +call text	14 days	129
38	7	1	1	yes	yes	no	swim	OLED +call text	7 days	129
38	7	0	0	no	no	yes	splash	no display	14 days	99
38	8	0	0	no	yes	no	splash	OLED+call text+callendar	7 days	79
38	8	1	1	yes	no	yes	swim	OLED +call text	5 days	129
38	9	0	0	yes	no	no	splash	OLED+call text+callendar	7 days	129
38	9	1	1	no	yes	yes	swim	OLED +call text	14 days	99
38	10	1	1	yes	no	yes	swim	OLED +call text	7 days	99
38	10	0	0	no	yes	no	splash	no display	5 days	129
38	11	0	0	no	no	no	swim	OLED +call text	14 days	99
38	11	1	1	yes	yes	yes	splash	no display	7 days	129
38	13	1	1	yes	yes	yes	splash	OLED +call text	5 days	99
38	13	0	0	no	no	no	swim	no display	7 days	99
38	14	1	1	no	yes	no	swim	OLED +call text	7 days	99
38	14	0	0	yes	no	yes	swim	no display	5 days	79
38	15	1	1	yes	yes	no	swim	OLED +call text	14 days	99
38	15	0	0	no	no	yes	splash	OLED+call text+callendar	7 days	129
38	16	1	1	yes	yes	no	splash	OLED +call text	7 days	99
38	16	0	0	yes	yes	no	splash	no display	5 days	79
38	17	1	0	no	no	yes	splash	OLED +call text	14 days	129
38	17	0	1	yes	yes	no	swim	no display	7 days	79
39	1	0	0	yes	no	no	splash	OLED+call text+callendar	14 days	99
39	1	1	1	no	yes	yes	swim	OLED +call text	7 days	129
39	2	0	0	no	yes	no	swim	OLED+call text+callendar	5 days	99
39	2	1	1	yes	no	yes	splash	OLED +call text	7 days	129
39	3		0	no	no	no	swim	OLED+call text+callendar	5 days	129
39	3		1	yes	yes	yes	splash	no display	7 days	99
39	4	0	0	yes	no	no	swim	OLED +call text	5 days	79
39	4	1	1	yes	yes	yes	swim	OLED+call text+callendar	14 days	99
39	5	0	0	no	no	yes	swim	OLED+call text+callendar	7 days	79
39	5	1	1	yes	yes	no	splash	OLED +call text	14 days	129
39	7	1	1	yes	yes	no	swim	OLED +call text	7 days	129
39	7	0	0	no	no	yes	splash	no display	14 days	99
39	8	1	0	no	yes	no	splash	OLED+call text+callendar	7 days	79
39	8	0	1	yes	no	yes	swim	OLED +call text	5 days	129
39	9	1	1	yes	no	no	splash	OLED+call text+callendar	7 days	129
39	9	0	0	no	yes	yes	swim	OLED +call text	14 days	99
39	10	1	1	yes	no	yes	swim	OLED +call text	7 days	99
39	10	0	0	no	yes	no	splash	no display	5 days	129
39	11	0	0	no	no	no	swim	OLED +call text	14 days	99
39	11	1	1	yes	yes	yes	splash	no display	7 days	129
39	13	1	1	yes	yes	yes	splash	OLED +call text	5 days	99
39	13	0	0	no	no	no	swim	no display	7 days	99
39	14	1	1	no	yes	no	swim	OLED +call text	7 days	99
39	14	0	0	yes	no	yes	swim	no display	5 days	79
39	15	0	0	yes	yes	no	swim	OLED +call text	14 days	99
39	15	1	1	no	no	yes	splash	OLED+call text+callendar	7 days	129
39	16	1	1	yes	yes	no	splash	OLED +call text	7 days	99
39	16	0	0	yes	yes	no	splash	no display	5 days	79
39	17	0	0	no	no	yes	splash	OLED +call text	14 days	129
39	17	1	1	yes	yes	no	swim	no display	7 days	79
40	1	0	1	yes	no	no	splash	OLED+call text+callendar	14 days	99
40	1	1	0	no	yes	yes	swim	OLED +call text	7 days	129
40	2	1	0	no	yes	no	swim	OLED+call text+callendar	5 days	99
40	2	0	1	yes	no	yes	splash	OLED +call text	7 days	129
40	3	1	0	no	no	no	swim	OLED+call text+callendar	5 days	129
40	3	0	1	yes	yes	yes	splash	no display	7 days	99
40	4		0	yes	no	no	swim	OLED +call text	5 days	79
40	4		1	yes	yes	yes	swim	OLED+call text+callendar	14 days	99
40	5	0	1	no	no	yes	swim	OLED+call text+callendar	7 days	79
40	5	1	0	yes	yes	no	splash	OLED +call text	14 days	129
40	7	0	1	yes	yes	no	swim	OLED +call text	7 days	129
40	7	1	0	no	no	yes	splash	no display	14 days	99
40	8	1	0	no	yes	no	splash	OLED+call text+callendar	7 days	79
40	8	0	1	yes	no	yes	swim	OLED +call text	5 days	129
40	9	0	1	yes	no	no	splash	OLED+call text+callendar	7 days	129
40	9	1	0	no	yes	yes	swim	OLED +call text	14 days	99
40	10	0	1	yes	no	yes	swim	OLED +call text	7 days	99
40	10	1	0	no	yes	no	splash	no display	5 days	129
40	11	1	0	no	no	no	swim	OLED +call text	14 days	99
40	11	0	1	yes	yes	yes	splash	no display	7 days	129
40	13	0	1	yes	yes	yes	splash	OLED +call text	5 days	99
40	13	1	0	no	no	no	swim	no display	7 days	99
40	14	0	1	no	yes	no	swim	OLED +call text	7 days	99
40	14	1	0	yes	no	yes	swim	no display	5 days	79
40	15	1	0	yes	yes	no	swim	OLED +call text	14 days	99
40	15	0	1	no	no	yes	splash	OLED+call text+callendar	7 days	129
40	16	0	1	yes	yes	no	splash	OLED +call text	7 days	99
40	16	1	0	yes	yes	no	splash	no display	5 days	79
40	17	1	0	no	no	yes	splash	OLED +call text	14 days	129
40	17	0	1	yes	yes	no	swim	no display	7 days	79
41	1	0	0	yes	no	no	splash	OLED+call text+callendar	14 days	99
41	1	1	1	no	yes	yes	swim	OLED +call text	7 days	129
41	2	0	0	no	yes	no	swim	OLED+call text+callendar	5 days	99
41	2	1	1	yes	no	yes	splash	OLED +call text	7 days	129
41	3	0	0	no	no	no	swim	OLED+call text+callendar	5 days	129
41	3	1	1	yes	yes	yes	splash	no display	7 days	99
41	4	0	0	yes	no	no	swim	OLED +call text	5 days	79
41	4	1	1	yes	yes	yes	swim	OLED+call text+callendar	14 days	99
41	5	0	0	no	no	yes	swim	OLED+call text+callendar	7 days	79
41	5	1	1	yes	yes	no	splash	OLED +call text	14 days	129
41	7	0	1	yes	yes	no	swim	OLED +call text	7 days	129
41	7	1	0	no	no	yes	splash	no display	14 days	99
41	8	0	1	no	yes	no	splash	OLED+call text+callendar	7 days	79
41	8	1	0	yes	no	yes	swim	OLED +call text	5 days	129
41	9	0	1	yes	no	no	splash	OLED+call text+callendar	7 days	129
41	9	1	0	no	yes	yes	swim	OLED +call text	14 days	99
41	10	1	1	yes	no	yes	swim	OLED +call text	7 days	99
41	10	0	0	no	yes	no	splash	no display	5 days	129
41	11	0	0	no	no	no	swim	OLED +call text	14 days	99
41	11	1	1	yes	yes	yes	splash	no display	7 days	129
41	13	1	1	yes	yes	yes	splash	OLED +call text	5 days	99
41	13	0	0	no	no	no	swim	no display	7 days	99
41	14	0	0	no	yes	no	swim	OLED +call text	7 days	99
41	14	1	1	yes	no	yes	swim	no display	5 days	79
41	15	1	1	yes	yes	no	swim	OLED +call text	14 days	99
41	15	0	0	no	no	yes	splash	OLED+call text+callendar	7 days	129
41	16	1	1	yes	yes	no	splash	OLED +call text	7 days	99
41	16	0	0	yes	yes	no	splash	no display	5 days	79
41	17	1	1	no	no	yes	splash	OLED +call text	14 days	129
41	17	0	0	yes	yes	no	swim	no display	7 days	79
42	1	1	1	yes	no	no	splash	OLED+call text+callendar	14 days	99
42	1	0	0	no	yes	yes	swim	OLED +call text	7 days	129
42	2	1	1	no	yes	no	swim	OLED+call text+callendar	5 days	99
42	2	0	0	yes	no	yes	splash	OLED +call text	7 days	129
42	3	0	0	no	no	no	swim	OLED+call text+callendar	5 days	129
42	3	1	1	yes	yes	yes	splash	no display	7 days	99
42	4	0	0	yes	no	no	swim	OLED +call text	5 days	79
42	4	1	1	yes	yes	yes	swim	OLED+call text+callendar	14 days	99
42	5		0	no	no	yes	swim	OLED+call text+callendar	7 days	79
42	5		1	yes	yes	no	splash	OLED +call text	14 days	129
42	7	1	1	yes	yes	no	swim	OLED +call text	7 days	129
42	7	0	0	no	no	yes	splash	no display	14 days	99
42	8		0	no	yes	no	splash	OLED+call text+callendar	7 days	79
42	8		1	yes	no	yes	swim	OLED +call text	5 days	129
42	9	0	0	yes	no	no	splash	OLED+call text+callendar	7 days	129
42	9	1	1	no	yes	yes	swim	OLED +call text	14 days	99
42	10	1	1	yes	no	yes	swim	OLED +call text	7 days	99
42	10	0	0	no	yes	no	splash	no display	5 days	129
42	11	0	0	no	no	no	swim	OLED +call text	14 days	99
42	11	1	1	yes	yes	yes	splash	no display	7 days	129
42	13	1	1	yes	yes	yes	splash	OLED +call text	5 days	99
42	13	0	0	no	no	no	swim	no display	7 days	99
42	14		0	no	yes	no	swim	OLED +call text	7 days	99
42	14		1	yes	no	yes	swim	no display	5 days	79
42	15	0	0	yes	yes	no	swim	OLED +call text	14 days	99
42	15	1	1	no	no	yes	splash	OLED+call text+callendar	7 days	129
42	16	1	1	yes	yes	no	splash	OLED +call text	7 days	99
42	16	0	0	yes	yes	no	splash	no display	5 days	79
42	17	0	0	no	no	yes	splash	OLED +call text	14 days	129
42	17	1	1	yes	yes	no	swim	no display	7 days	79
43	1		0	yes	no	no	splash	OLED+call text+callendar	14 days	99
43	1		1	no	yes	yes	swim	OLED +call text	7 days	129
43	2	1	1	no	yes	no	swim	OLED+call text+callendar	5 days	99
43	2	0	0	yes	no	yes	splash	OLED +call text	7 days	129
43	3	0	0	no	no	no	swim	OLED+call text+callendar	5 days	129
43	3	1	1	yes	yes	yes	splash	no display	7 days	99
43	4	0	0	yes	no	no	swim	OLED +call text	5 days	79
43	4	1	1	yes	yes	yes	swim	OLED+call text+callendar	14 days	99
43	5	0	0	no	no	yes	swim	OLED+call text+callendar	7 days	79
43	5	1	1	yes	yes	no	splash	OLED +call text	14 days	129
43	7	1	1	yes	yes	no	swim	OLED +call text	7 days	129
43	7	0	0	no	no	yes	splash	no display	14 days	99
43	8	1	1	no	yes	no	splash	OLED+call text+callendar	7 days	79
43	8	0	0	yes	no	yes	swim	OLED +call text	5 days	129
43	9	0	0	yes	no	no	splash	OLED+call text+callendar	7 days	129
43	9	1	1	no	yes	yes	swim	OLED +call text	14 days	99
43	10	1	1	yes	no	yes	swim	OLED +call text	7 days	99
43	10	0	0	no	yes	no	splash	no display	5 days	129
43	11	0	0	no	no	no	swim	OLED +call text	14 days	99
43	11	1	1	yes	yes	yes	splash	no display	7 days	129
43	13	1	1	yes	yes	yes	splash	OLED +call text	5 days	99
43	13	0	0	no	no	no	swim	no display	7 days	99
43	14	1	1	no	yes	no	swim	OLED +call text	7 days	99
43	14	0	0	yes	no	yes	swim	no display	5 days	79
43	15	0	0	yes	yes	no	swim	OLED +call text	14 days	99
43	15	1	1	no	no	yes	splash	OLED+call text+callendar	7 days	129
43	16	1	1	yes	yes	no	splash	OLED +call text	7 days	99
43	16	0	0	yes	yes	no	splash	no display	5 days	79
43	17	1	1	no	no	yes	splash	OLED +call text	14 days	129
43	17	0	0	yes	yes	no	swim	no display	7 days	79
44	1	1	1	yes	no	no	splash	OLED+call text+callendar	14 days	99
44	1	0	0	no	yes	yes	swim	OLED +call text	7 days	129
44	2	1	0	no	yes	no	swim	OLED+call text+callendar	5 days	99
44	2	0	1	yes	no	yes	splash	OLED +call text	7 days	129
44	3	0	0	no	no	no	swim	OLED+call text+callendar	5 days	129
44	3	1	1	yes	yes	yes	splash	no display	7 days	99
44	4	1	0	yes	no	no	swim	OLED +call text	5 days	79
44	4	0	1	yes	yes	yes	swim	OLED+call text+callendar	14 days	99
44	5	1	0	no	no	yes	swim	OLED+call text+callendar	7 days	79
44	5	0	1	yes	yes	no	splash	OLED +call text	14 days	129
44	7	0	1	yes	yes	no	swim	OLED +call text	7 days	129
44	7	1	0	no	no	yes	splash	no display	14 days	99
44	8	1	0	no	yes	no	splash	OLED+call text+callendar	7 days	79
44	8	0	1	yes	no	yes	swim	OLED +call text	5 days	129
44	9	0	1	yes	no	no	splash	OLED+call text+callendar	7 days	129
44	9	1	0	no	yes	yes	swim	OLED +call text	14 days	99
44	10	0	1	yes	no	yes	swim	OLED +call text	7 days	99
44	10	1	0	no	yes	no	splash	no display	5 days	129
44	11	0	0	no	no	no	swim	OLED +call text	14 days	99
44	11	1	1	yes	yes	yes	splash	no display	7 days	129
44	13	0	1	yes	yes	yes	splash	OLED +call text	5 days	99
44	13	1	0	no	no	no	swim	no display	7 days	99
44	14	1	1	no	yes	no	swim	OLED +call text	7 days	99
44	14	0	0	yes	no	yes	swim	no display	5 days	79
44	15	1	0	yes	yes	no	swim	OLED +call text	14 days	99
44	15	0	1	no	no	yes	splash	OLED+call text+callendar	7 days	129
44	16	0	1	yes	yes	no	splash	OLED +call text	7 days	99
44	16	1	0	yes	yes	no	splash	no display	5 days	79
44	17	0	1	no	no	yes	splash	OLED +call text	14 days	129
44	17	1	0	yes	yes	no	swim	no display	7 days	79
45	1	1	1	yes	no	no	splash	OLED+call text+callendar	14 days	99
45	1	0	0	no	yes	yes	swim	OLED +call text	7 days	129
45	2	0	0	no	yes	no	swim	OLED+call text+callendar	5 days	99
45	2	1	1	yes	no	yes	splash	OLED +call text	7 days	129
45	3	0	0	no	no	no	swim	OLED+call text+callendar	5 days	129
45	3	1	1	yes	yes	yes	splash	no display	7 days	99
45	4	0	0	yes	no	no	swim	OLED +call text	5 days	79
45	4	1	1	yes	yes	yes	swim	OLED+call text+callendar	14 days	99
45	5	0	0	no	no	yes	swim	OLED+call text+callendar	7 days	79
45	5	1	1	yes	yes	no	splash	OLED +call text	14 days	129
45	7	1	1	yes	yes	no	swim	OLED +call text	7 days	129
45	7	0	0	no	no	yes	splash	no display	14 days	99
45	8	1	1	no	yes	no	splash	OLED+call text+callendar	7 days	79
45	8	0	0	yes	no	yes	swim	OLED +call text	5 days	129
45	9	1	1	yes	no	no	splash	OLED+call text+callendar	7 days	129
45	9	0	0	no	yes	yes	swim	OLED +call text	14 days	99
45	10	1	1	yes	no	yes	swim	OLED +call text	7 days	99
45	10	0	0	no	yes	no	splash	no display	5 days	129
45	11	0	0	no	no	no	swim	OLED +call text	14 days	99
45	11	1	1	yes	yes	yes	splash	no display	7 days	129
45	13	1	1	yes	yes	yes	splash	OLED +call text	5 days	99
45	13	0	0	no	no	no	swim	no display	7 days	99
45	14	1	1	no	yes	no	swim	OLED +call text	7 days	99
45	14	0	0	yes	no	yes	swim	no display	5 days	79
45	15	0	0	yes	yes	no	swim	OLED +call text	14 days	99
45	15	1	1	no	no	yes	splash	OLED+call text+callendar	7 days	129
45	16	1	1	yes	yes	no	splash	OLED +call text	7 days	99
45	16	0	0	yes	yes	no	splash	no display	5 days	79
45	17	0	0	no	no	yes	splash	OLED +call text	14 days	129
45	17	1	1	yes	yes	no	swim	no display	7 days	79
46	1	0	0	yes	no	no	splash	OLED+call text+callendar	14 days	99
46	1	1	1	no	yes	yes	swim	OLED +call text	7 days	129
46	2	1	1	no	yes	no	swim	OLED+call text+callendar	5 days	99
46	2	0	0	yes	no	yes	splash	OLED +call text	7 days	129
46	3	0	0	no	no	no	swim	OLED+call text+callendar	5 days	129
46	3	1	1	yes	yes	yes	splash	no display	7 days	99
46	4	0	0	yes	no	no	swim	OLED +call text	5 days	79
46	4	1	1	yes	yes	yes	swim	OLED+call text+callendar	14 days	99
46	5	0	0	no	no	yes	swim	OLED+call text+callendar	7 days	79
46	5	1	1	yes	yes	no	splash	OLED +call text	14 days	129
46	7	1	1	yes	yes	no	swim	OLED +call text	7 days	129
46	7	0	0	no	no	yes	splash	no display	14 days	99
46	8	1	1	no	yes	no	splash	OLED+call text+callendar	7 days	79
46	8	0	0	yes	no	yes	swim	OLED +call text	5 days	129
46	9	1	1	yes	no	no	splash	OLED+call text+callendar	7 days	129
46	9	0	0	no	yes	yes	swim	OLED +call text	14 days	99
46	10	1	1	yes	no	yes	swim	OLED +call text	7 days	99
46	10	0	0	no	yes	no	splash	no display	5 days	129
46	11	0	0	no	no	no	swim	OLED +call text	14 days	99
46	11	1	1	yes	yes	yes	splash	no display	7 days	129
46	13	1	1	yes	yes	yes	splash	OLED +call text	5 days	99
46	13	0	0	no	no	no	swim	no display	7 days	99
46	14	1	1	no	yes	no	swim	OLED +call text	7 days	99
46	14	0	0	yes	no	yes	swim	no display	5 days	79
46	15	1	1	yes	yes	no	swim	OLED +call text	14 days	99
46	15	0	0	no	no	yes	splash	OLED+call text+callendar	7 days	129
46	16	1	1	yes	yes	no	splash	OLED +call text	7 days	99
46	16	0	0	yes	yes	no	splash	no display	5 days	79
46	17	1	0	no	no	yes	splash	OLED +call text	14 days	129
46	17	0	1	yes	yes	no	swim	no display	7 days	79
47	1	1	1	yes	no	no	splash	OLED+call text+callendar	14 days	99
47	1	0	0	no	yes	yes	swim	OLED +call text	7 days	129
47	2	0	0	no	yes	no	swim	OLED+call text+callendar	5 days	99
47	2	1	1	yes	no	yes	splash	OLED +call text	7 days	129
47	3	0	0	no	no	no	swim	OLED+call text+callendar	5 days	129
47	3	1	1	yes	yes	yes	splash	no display	7 days	99
47	4	0	0	yes	no	no	swim	OLED +call text	5 days	79
47	4	1	1	yes	yes	yes	swim	OLED+call text+callendar	14 days	99
47	5	0	0	no	no	yes	swim	OLED+call text+callendar	7 days	79
47	5	1	1	yes	yes	no	splash	OLED +call text	14 days	129
47	7	1	1	yes	yes	no	swim	OLED +call text	7 days	129
47	7	0	0	no	no	yes	splash	no display	14 days	99
47	8	0	0	no	yes	no	splash	OLED+call text+callendar	7 days	79
47	8	1	1	yes	no	yes	swim	OLED +call text	5 days	129
47	9	0	0	yes	no	no	splash	OLED+call text+callendar	7 days	129
47	9	1	1	no	yes	yes	swim	OLED +call text	14 days	99
47	10	1	1	yes	no	yes	swim	OLED +call text	7 days	99
47	10	0	0	no	yes	no	splash	no display	5 days	129
47	11	0	0	no	no	no	swim	OLED +call text	14 days	99
47	11	1	1	yes	yes	yes	splash	no display	7 days	129
47	13	1	1	yes	yes	yes	splash	OLED +call text	5 days	99
47	13	0	0	no	no	no	swim	no display	7 days	99
47	14	1	1	no	yes	no	swim	OLED +call text	7 days	99
47	14	0	0	yes	no	yes	swim	no display	5 days	79
47	15	1	1	yes	yes	no	swim	OLED +call text	14 days	99
47	15	0	0	no	no	yes	splash	OLED+call text+callendar	7 days	129
47	16	1	1	yes	yes	no	splash	OLED +call text	7 days	99
47	16	0	0	yes	yes	no	splash	no display	5 days	79
47	17	1	1	no	no	yes	splash	OLED +call text	14 days	129
47	17	0	0	yes	yes	no	swim	no display	7 days	79
49	1	1	1	yes	no	no	splash	OLED+call text+callendar	14 days	99
49	1	0	0	no	yes	yes	swim	OLED +call text	7 days	129
49	2	1	1	no	yes	no	swim	OLED+call text+callendar	5 days	99
49	2	0	0	yes	no	yes	splash	OLED +call text	7 days	129
49	3	0	0	no	no	no	swim	OLED+call text+callendar	5 days	129
49	3	1	1	yes	yes	yes	splash	no display	7 days	99
49	4	1	1	yes	no	no	swim	OLED +call text	5 days	79
49	4	0	0	yes	yes	yes	swim	OLED+call text+callendar	14 days	99
49	5	1	1	no	no	yes	swim	OLED+call text+callendar	7 days	79
49	5	0	0	yes	yes	no	splash	OLED +call text	14 days	129
49	7	1	1	yes	yes	no	swim	OLED +call text	7 days	129
49	7	0	0	no	no	yes	splash	no display	14 days	99
49	8	1	1	no	yes	no	splash	OLED+call text+callendar	7 days	79
49	8	0	0	yes	no	yes	swim	OLED +call text	5 days	129
49	9	0	0	yes	no	no	splash	OLED+call text+callendar	7 days	129
49	9	1	1	no	yes	yes	swim	OLED +call text	14 days	99
49	10	1	1	yes	no	yes	swim	OLED +call text	7 days	99
49	10	0	0	no	yes	no	splash	no display	5 days	129
49	11	0	0	no	no	no	swim	OLED +call text	14 days	99
49	11	1	1	yes	yes	yes	splash	no display	7 days	129
49	13	1	1	yes	yes	yes	splash	OLED +call text	5 days	99
49	13	0	0	no	no	no	swim	no display	7 days	99
49	14	0	0	no	yes	no	swim	OLED +call text	7 days	99
49	14	1	1	yes	no	yes	swim	no display	5 days	79
49	15	0	0	yes	yes	no	swim	OLED +call text	14 days	99
49	15	1	1	no	no	yes	splash	OLED+call text+callendar	7 days	129
49	16	0	0	yes	yes	no	splash	OLED +call text	7 days	99
49	16	1	1	yes	yes	no	splash	no display	5 days	79
49	17	0	0	no	no	yes	splash	OLED +call text	14 days	129
49	17	1	1	yes	yes	no	swim	no display	7 days	79
50	1		1	yes	no	no	splash	OLED+call text+callendar	14 days	99
50	1		0	no	yes	yes	swim	OLED +call text	7 days	129
50	2	0	0	no	yes	no	swim	OLED+call text+callendar	5 days	99
50	2	1	1	yes	no	yes	splash	OLED +call text	7 days	129
50	3	0	0	no	no	no	swim	OLED+call text+callendar	5 days	129
50	3	1	1	yes	yes	yes	splash	no display	7 days	99
50	4	0	0	yes	no	no	swim	OLED +call text	5 days	79
50	4	1	1	yes	yes	yes	swim	OLED+call text+callendar	14 days	99
50	5	0	1	no	no	yes	swim	OLED+call text+callendar	7 days	79
50	5	1	0	yes	yes	no	splash	OLED +call text	14 days	129
50	7	0	0	yes	yes	no	swim	OLED +call text	7 days	129
50	7	1	1	no	no	yes	splash	no display	14 days	99
50	8	0	0	no	yes	no	splash	OLED+call text+callendar	7 days	79
50	8	1	1	yes	no	yes	swim	OLED +call text	5 days	129
50	9	0	0	yes	no	no	splash	OLED+call text+callendar	7 days	129
50	9	1	1	no	yes	yes	swim	OLED +call text	14 days	99
50	10	1	1	yes	no	yes	swim	OLED +call text	7 days	99
50	10	0	0	no	yes	no	splash	no display	5 days	129
50	11	0	0	no	no	no	swim	OLED +call text	14 days	99
50	11	1	1	yes	yes	yes	splash	no display	7 days	129
50	13	1	1	yes	yes	yes	splash	OLED +call text	5 days	99
50	13	0	0	no	no	no	swim	no display	7 days	99
50	14	0	0	no	yes	no	swim	OLED +call text	7 days	99
50	14	1	1	yes	no	yes	swim	no display	5 days	79
50	15		0	yes	yes	no	swim	OLED +call text	14 days	99
50	15		1	no	no	yes	splash	OLED+call text+callendar	7 days	129
50	16	0	0	yes	yes	no	splash	OLED +call text	7 days	99
50	16	1	1	yes	yes	no	splash	no display	5 days	79
50	17	0	0	no	no	yes	splash	OLED +call text	14 days	129
50	17	1	1	yes	yes	no	swim	no display	7 days	79
51	1	0	0	yes	no	no	splash	OLED+call text+callendar	14 days	99
51	1	1	1	no	yes	yes	swim	OLED +call text	7 days	129
51	2		1	no	yes	no	swim	OLED+call text+callendar	5 days	99
51	2		0	yes	no	yes	splash	OLED +call text	7 days	129
51	3	0	0	no	no	no	swim	OLED+call text+callendar	5 days	129
51	3	1	1	yes	yes	yes	splash	no display	7 days	99
51	4	0	0	yes	no	no	swim	OLED +call text	5 days	79
51	4	1	1	yes	yes	yes	swim	OLED+call text+callendar	14 days	99
51	5	1	1	no	no	yes	swim	OLED+call text+callendar	7 days	79
51	5	0	0	yes	yes	no	splash	OLED +call text	14 days	129
51	7	0	0	yes	yes	no	swim	OLED +call text	7 days	129
51	7	1	1	no	no	yes	splash	no display	14 days	99
51	8	0	0	no	yes	no	splash	OLED+call text+callendar	7 days	79
51	8	1	1	yes	no	yes	swim	OLED +call text	5 days	129
51	9	0	0	yes	no	no	splash	OLED+call text+callendar	7 days	129
51	9	1	1	no	yes	yes	swim	OLED +call text	14 days	99
51	10	1	1	yes	no	yes	swim	OLED +call text	7 days	99
51	10	0	0	no	yes	no	splash	no display	5 days	129
51	11	0	0	no	no	no	swim	OLED +call text	14 days	99
51	11	1	1	yes	yes	yes	splash	no display	7 days	129
51	13	1	1	yes	yes	yes	splash	OLED +call text	5 days	99
51	13	0	0	no	no	no	swim	no display	7 days	99
51	14	1	1	no	yes	no	swim	OLED +call text	7 days	99
51	14	0	0	yes	no	yes	swim	no display	5 days	79
51	15	1	1	yes	yes	no	swim	OLED +call text	14 days	99
51	15	0	0	no	no	yes	splash	OLED+call text+callendar	7 days	129
51	16	0	0	yes	yes	no	splash	OLED +call text	7 days	99
51	16	1	1	yes	yes	no	splash	no display	5 days	79
51	17	1	1	no	no	yes	splash	OLED +call text	14 days	129
51	17	0	0	yes	yes	no	swim	no display	7 days	79
52	1	1	1	yes	no	no	splash	OLED+call text+callendar	14 days	99
52	1	0	0	no	yes	yes	swim	OLED +call text	7 days	129
52	2	1	0	no	yes	no	swim	OLED+call text+callendar	5 days	99
52	2	0	1	yes	no	yes	splash	OLED +call text	7 days	129
52	3	1	1	no	no	no	swim	OLED+call text+callendar	5 days	129
52	3	0	0	yes	yes	yes	splash	no display	7 days	99
52	4	0	1	yes	no	no	swim	OLED +call text	5 days	79
52	4	1	0	yes	yes	yes	swim	OLED+call text+callendar	14 days	99
52	5	0	1	no	no	yes	swim	OLED+call text+callendar	7 days	79
52	5	1	0	yes	yes	no	splash	OLED +call text	14 days	129
52	7	1	1	yes	yes	no	swim	OLED +call text	7 days	129
52	7	0	0	no	no	yes	splash	no display	14 days	99
52	8	0	1	no	yes	no	splash	OLED+call text+callendar	7 days	79
52	8	1	0	yes	no	yes	swim	OLED +call text	5 days	129
52	9	1	0	yes	no	no	splash	OLED+call text+callendar	7 days	129
52	9	0	1	no	yes	yes	swim	OLED +call text	14 days	99
52	10	0	1	yes	no	yes	swim	OLED +call text	7 days	99
52	10	1	0	no	yes	no	splash	no display	5 days	129
52	11	1	0	no	no	no	swim	OLED +call text	14 days	99
52	11	0	1	yes	yes	yes	splash	no display	7 days	129
52	13	0	0	yes	yes	yes	splash	OLED +call text	5 days	99
52	13	1	1	no	no	no	swim	no display	7 days	99
52	14	1	0	no	yes	no	swim	OLED +call text	7 days	99
52	14	0	1	yes	no	yes	swim	no display	5 days	79
52	15	0	1	yes	yes	no	swim	OLED +call text	14 days	99
52	15	1	0	no	no	yes	splash	OLED+call text+callendar	7 days	129
52	16	1	0	yes	yes	no	splash	OLED +call text	7 days	99
52	16	0	1	yes	yes	no	splash	no display	5 days	79
52	17	0	1	no	no	yes	splash	OLED +call text	14 days	129
52	17	1	0	yes	yes	no	swim	no display	7 days	79
54	1	0	0	yes	no	no	splash	OLED+call text+callendar	14 days	99
54	1	1	1	no	yes	yes	swim	OLED +call text	7 days	129
54	2	0	0	no	yes	no	swim	OLED+call text+callendar	5 days	99
54	2	1	1	yes	no	yes	splash	OLED +call text	7 days	129
54	3	0	0	no	no	no	swim	OLED+call text+callendar	5 days	129
54	3	1	1	yes	yes	yes	splash	no display	7 days	99
54	4	0	0	yes	no	no	swim	OLED +call text	5 days	79
54	4	1	1	yes	yes	yes	swim	OLED+call text+callendar	14 days	99
54	5	0	0	no	no	yes	swim	OLED+call text+callendar	7 days	79
54	5	1	1	yes	yes	no	splash	OLED +call text	14 days	129
54	7	1	1	yes	yes	no	swim	OLED +call text	7 days	129
54	7	0	0	no	no	yes	splash	no display	14 days	99
54	8	0	0	no	yes	no	splash	OLED+call text+callendar	7 days	79
54	8	1	1	yes	no	yes	swim	OLED +call text	5 days	129
54	9	0	0	yes	no	no	splash	OLED+call text+callendar	7 days	129
54	9	1	1	no	yes	yes	swim	OLED +call text	14 days	99
54	10	1	1	yes	no	yes	swim	OLED +call text	7 days	99
54	10	0	0	no	yes	no	splash	no display	5 days	129
54	11	0	0	no	no	no	swim	OLED +call text	14 days	99
54	11	1	1	yes	yes	yes	splash	no display	7 days	129
54	13	1	1	yes	yes	yes	splash	OLED +call text	5 days	99
54	13	0	0	no	no	no	swim	no display	7 days	99
54	14	0	0	no	yes	no	swim	OLED +call text	7 days	99
54	14	1	1	yes	no	yes	swim	no display	5 days	79
54	15	0	0	yes	yes	no	swim	OLED +call text	14 days	99
54	15	1	1	no	no	yes	splash	OLED+call text+callendar	7 days	129
54	16	1	1	yes	yes	no	splash	OLED +call text	7 days	99
54	16	0	0	yes	yes	no	splash	no display	5 days	79
54	17	1	1	no	no	yes	splash	OLED +call text	14 days	129
54	17	0	0	yes	yes	no	swim	no display	7 days	79
55	1	0	1	yes	no	no	splash	OLED+call text+callendar	14 days	99
55	1	1	0	no	yes	yes	swim	OLED +call text	7 days	129
55	2	0	1	no	yes	no	swim	OLED+call text+callendar	5 days	99
55	2	1	0	yes	no	yes	splash	OLED +call text	7 days	129
55	3	0	0	no	no	no	swim	OLED+call text+callendar	5 days	129
55	3	1	1	yes	yes	yes	splash	no display	7 days	99
55	4	0	1	yes	no	no	swim	OLED +call text	5 days	79
55	4	1	0	yes	yes	yes	swim	OLED+call text+callendar	14 days	99
55	5	0	1	no	no	yes	swim	OLED+call text+callendar	7 days	79
55	5	1	0	yes	yes	no	splash	OLED +call text	14 days	129
55	7	0	0	yes	yes	no	swim	OLED +call text	7 days	129
55	7	1	1	no	no	yes	splash	no display	14 days	99
55	8	0	1	no	yes	no	splash	OLED+call text+callendar	7 days	79
55	8	1	0	yes	no	yes	swim	OLED +call text	5 days	129
55	9	0	0	yes	no	no	splash	OLED+call text+callendar	7 days	129
55	9	1	1	no	yes	yes	swim	OLED +call text	14 days	99
55	10	0	1	yes	no	yes	swim	OLED +call text	7 days	99
55	10	1	0	no	yes	no	splash	no display	5 days	129
55	11	0	1	no	no	no	swim	OLED +call text	14 days	99
55	11	1	0	yes	yes	yes	splash	no display	7 days	129
55	13	0	0	yes	yes	yes	splash	OLED +call text	5 days	99
55	13	1	1	no	no	no	swim	no display	7 days	99
55	14	0	0	no	yes	no	swim	OLED +call text	7 days	99
55	14	1	1	yes	no	yes	swim	no display	5 days	79
55	15	0	0	yes	yes	no	swim	OLED +call text	14 days	99
55	15	1	1	no	no	yes	splash	OLED+call text+callendar	7 days	129
55	16	0	0	yes	yes	no	splash	OLED +call text	7 days	99
55	16	1	1	yes	yes	no	splash	no display	5 days	79
55	17	0	0	no	no	yes	splash	OLED +call text	14 days	129
55	17	1	1	yes	yes	no	swim	no display	7 days	79
56	1	1	0	yes	no	no	splash	OLED+call text+callendar	14 days	99
56	1	0	1	no	yes	yes	swim	OLED +call text	7 days	129
56	2	1	1	no	yes	no	swim	OLED+call text+callendar	5 days	99
56	2	0	0	yes	no	yes	splash	OLED +call text	7 days	129
56	3	0	0	no	no	no	swim	OLED+call text+callendar	5 days	129
56	3	1	1	yes	yes	yes	splash	no display	7 days	99
56	4	0	0	yes	no	no	swim	OLED +call text	5 days	79
56	4	1	1	yes	yes	yes	swim	OLED+call text+callendar	14 days	99
56	5	0	1	no	no	yes	swim	OLED+call text+callendar	7 days	79
56	5	1	0	yes	yes	no	splash	OLED +call text	14 days	129
56	7	1	1	yes	yes	no	swim	OLED +call text	7 days	129
56	7	0	0	no	no	yes	splash	no display	14 days	99
56	8		0	no	yes	no	splash	OLED+call text+callendar	7 days	79
56	8		1	yes	no	yes	swim	OLED +call text	5 days	129
56	9	0	0	yes	no	no	splash	OLED+call text+callendar	7 days	129
56	9	1	1	no	yes	yes	swim	OLED +call text	14 days	99
56	10	1	1	yes	no	yes	swim	OLED +call text	7 days	99
56	10	0	0	no	yes	no	splash	no display	5 days	129
56	11	0	1	no	no	no	swim	OLED +call text	14 days	99
56	11	1	0	yes	yes	yes	splash	no display	7 days	129
56	13	1	1	yes	yes	yes	splash	OLED +call text	5 days	99
56	13	0	0	no	no	no	swim	no display	7 days	99
56	14	1	1	no	yes	no	swim	OLED +call text	7 days	99
56	14	0	0	yes	no	yes	swim	no display	5 days	79
56	15	0	1	yes	yes	no	swim	OLED +call text	14 days	99
56	15	1	0	no	no	yes	splash	OLED+call text+callendar	7 days	129
56	16	0	1	yes	yes	no	splash	OLED +call text	7 days	99
56	16	1	0	yes	yes	no	splash	no display	5 days	79
56	17	0	0	no	no	yes	splash	OLED +call text	14 days	129
56	17	1	1	yes	yes	no	swim	no display	7 days	79
57	1	1	1	yes	no	no	splash	OLED+call text+callendar	14 days	99
57	1	0	0	no	yes	yes	swim	OLED +call text	7 days	129
57	2	1	1	no	yes	no	swim	OLED+call text+callendar	5 days	99
57	2	0	0	yes	no	yes	splash	OLED +call text	7 days	129
57	3	0	0	no	no	no	swim	OLED+call text+callendar	5 days	129
57	3	1	1	yes	yes	yes	splash	no display	7 days	99
57	4	0	0	yes	no	no	swim	OLED +call text	5 days	79
57	4	1	1	yes	yes	yes	swim	OLED+call text+callendar	14 days	99
57	5	1	1	no	no	yes	swim	OLED+call text+callendar	7 days	79
57	5	0	0	yes	yes	no	splash	OLED +call text	14 days	129
57	7	1	1	yes	yes	no	swim	OLED +call text	7 days	129
57	7	0	0	no	no	yes	splash	no display	14 days	99
57	8	0	0	no	yes	no	splash	OLED+call text+callendar	7 days	79
57	8	1	1	yes	no	yes	swim	OLED +call text	5 days	129
57	9	0	0	yes	no	no	splash	OLED+call text+callendar	7 days	129
57	9	1	1	no	yes	yes	swim	OLED +call text	14 days	99
57	10	1	1	yes	no	yes	swim	OLED +call text	7 days	99
57	10	0	0	no	yes	no	splash	no display	5 days	129
57	11	0	0	no	no	no	swim	OLED +call text	14 days	99
57	11	1	1	yes	yes	yes	splash	no display	7 days	129
57	13	1	1	yes	yes	yes	splash	OLED +call text	5 days	99
57	13	0	0	no	no	no	swim	no display	7 days	99
57	14	0	0	no	yes	no	swim	OLED +call text	7 days	99
57	14	1	1	yes	no	yes	swim	no display	5 days	79
57	15	1	1	yes	yes	no	swim	OLED +call text	14 days	99
57	15	0	0	no	no	yes	splash	OLED+call text+callendar	7 days	129
57	16	0	0	yes	yes	no	splash	OLED +call text	7 days	99
57	16	1	1	yes	yes	no	splash	no display	5 days	79
57	17	1	1	no	no	yes	splash	OLED +call text	14 days	129
57	17	0	0	yes	yes	no	swim	no display	7 days	79
58	1	0	0	yes	no	no	splash	OLED+call text+callendar	14 days	99
58	1	1	1	no	yes	yes	swim	OLED +call text	7 days	129
58	2		0	no	yes	no	swim	OLED+call text+callendar	5 days	99
58	2		1	yes	no	yes	splash	OLED +call text	7 days	129
58	3	0	0	no	no	no	swim	OLED+call text+callendar	5 days	129
58	3	1	1	yes	yes	yes	splash	no display	7 days	99
58	4	0	0	yes	no	no	swim	OLED +call text	5 days	79
58	4	1	1	yes	yes	yes	swim	OLED+call text+callendar	14 days	99
58	5	0	0	no	no	yes	swim	OLED+call text+callendar	7 days	79
58	5	1	1	yes	yes	no	splash	OLED +call text	14 days	129
58	7	1	1	yes	yes	no	swim	OLED +call text	7 days	129
58	7	0	0	no	no	yes	splash	no display	14 days	99
58	8	0	0	no	yes	no	splash	OLED+call text+callendar	7 days	79
58	8	1	1	yes	no	yes	swim	OLED +call text	5 days	129
58	9	0	0	yes	no	no	splash	OLED+call text+callendar	7 days	129
58	9	1	1	no	yes	yes	swim	OLED +call text	14 days	99
58	10		1	yes	no	yes	swim	OLED +call text	7 days	99
58	10		0	no	yes	no	splash	no display	5 days	129
58	11	0	0	no	no	no	swim	OLED +call text	14 days	99
58	11	1	1	yes	yes	yes	splash	no display	7 days	129
58	13	1	1	yes	yes	yes	splash	OLED +call text	5 days	99
58	13	0	0	no	no	no	swim	no display	7 days	99
58	14	1	1	no	yes	no	swim	OLED +call text	7 days	99
58	14	0	0	yes	no	yes	swim	no display	5 days	79
58	15	1	1	yes	yes	no	swim	OLED +call text	14 days	99
58	15	0	0	no	no	yes	splash	OLED+call text+callendar	7 days	129
58	16	1	1	yes	yes	no	splash	OLED +call text	7 days	99
58	16	0	0	yes	yes	no	splash	no display	5 days	79
58	17		1	no	no	yes	splash	OLED +call text	14 days	129
58	17		0	yes	yes	no	swim	no display	7 days	79
59	1	0	0	yes	no	no	splash	OLED+call text+callendar	14 days	99
59	1	1	1	no	yes	yes	swim	OLED +call text	7 days	129
59	2	0	1	no	yes	no	swim	OLED+call text+callendar	5 days	99
59	2	1	0	yes	no	yes	splash	OLED +call text	7 days	129
59	3	1	1	no	no	no	swim	OLED+call text+callendar	5 days	129
59	3	0	0	yes	yes	yes	splash	no display	7 days	99
59	4	0	0	yes	no	no	swim	OLED +call text	5 days	79
59	4	1	1	yes	yes	yes	swim	OLED+call text+callendar	14 days	99
59	5	1	0	no	no	yes	swim	OLED+call text+callendar	7 days	79
59	5	0	1	yes	yes	no	splash	OLED +call text	14 days	129
59	7	1	1	yes	yes	no	swim	OLED +call text	7 days	129
59	7	0	0	no	no	yes	splash	no display	14 days	99
59	8	1	1	no	yes	no	splash	OLED+call text+callendar	7 days	79
59	8	0	0	yes	no	yes	swim	OLED +call text	5 days	129
59	9	1	1	yes	no	no	splash	OLED+call text+callendar	7 days	129
59	9	0	0	no	yes	yes	swim	OLED +call text	14 days	99
59	10	1	1	yes	no	yes	swim	OLED +call text	7 days	99
59	10	0	0	no	yes	no	splash	no display	5 days	129
59	11	0	0	no	no	no	swim	OLED +call text	14 days	99
59	11	1	1	yes	yes	yes	splash	no display	7 days	129
59	13	1	1	yes	yes	yes	splash	OLED +call text	5 days	99
59	13	0	0	no	no	no	swim	no display	7 days	99
59	14	1	1	no	yes	no	swim	OLED +call text	7 days	99
59	14	0	0	yes	no	yes	swim	no display	5 days	79
59	15	0	0	yes	yes	no	swim	OLED +call text	14 days	99
59	15	1	1	no	no	yes	splash	OLED+call text+callendar	7 days	129
59	16	0	1	yes	yes	no	splash	OLED +call text	7 days	99
59	16	1	0	yes	yes	no	splash	no display	5 days	79
59	17	1	1	no	no	yes	splash	OLED +call text	14 days	129
59	17	0	0	yes	yes	no	swim	no display	7 days	79
60	1	0	1	yes	no	no	splash	OLED+call text+callendar	14 days	99
60	1	1	0	no	yes	yes	swim	OLED +call text	7 days	129
60	2	0	0	no	yes	no	swim	OLED+call text+callendar	5 days	99
60	2	1	1	yes	no	yes	splash	OLED +call text	7 days	129
60	3	1	0	no	no	no	swim	OLED+call text+callendar	5 days	129
60	3	0	1	yes	yes	yes	splash	no display	7 days	99
60	4	1	0	yes	no	no	swim	OLED +call text	5 days	79
60	4	0	1	yes	yes	yes	swim	OLED+call text+callendar	14 days	99
60	5	0	0	no	no	yes	swim	OLED+call text+callendar	7 days	79
60	5	1	1	yes	yes	no	splash	OLED +call text	14 days	129
60	7	0	1	yes	yes	no	swim	OLED +call text	7 days	129
60	7	1	0	no	no	yes	splash	no display	14 days	99
60	8	0	0	no	yes	no	splash	OLED+call text+callendar	7 days	79
60	8	1	1	yes	no	yes	swim	OLED +call text	5 days	129
60	9	0	1	yes	no	no	splash	OLED+call text+callendar	7 days	129
60	9	1	0	no	yes	yes	swim	OLED +call text	14 days	99
60	10	0	1	yes	no	yes	swim	OLED +call text	7 days	99
60	10	1	0	no	yes	no	splash	no display	5 days	129
60	11	1	0	no	no	no	swim	OLED +call text	14 days	99
60	11	0	1	yes	yes	yes	splash	no display	7 days	129
60	13	0	0	yes	yes	yes	splash	OLED +call text	5 days	99
60	13	1	1	no	no	no	swim	no display	7 days	99
60	14	0	1	no	yes	no	swim	OLED +call text	7 days	99
60	14	1	0	yes	no	yes	swim	no display	5 days	79
60	15	1	1	yes	yes	no	swim	OLED +call text	14 days	99
60	15	0	0	no	no	yes	splash	OLED+call text+callendar	7 days	129
60	16	0	1	yes	yes	no	splash	OLED +call text	7 days	99
60	16	1	0	yes	yes	no	splash	no display	5 days	79
60	17	1	1	no	no	yes	splash	OLED +call text	14 days	129
60	17	0	0	yes	yes	no	swim	no display	7 days	79
61	1	0	0	yes	no	no	splash	OLED+call text+callendar	14 days	99
61	1	1	1	no	yes	yes	swim	OLED +call text	7 days	129
61	2	1	1	no	yes	no	swim	OLED+call text+callendar	5 days	99
61	2	0	0	yes	no	yes	splash	OLED +call text	7 days	129
61	3	0	0	no	no	no	swim	OLED+call text+callendar	5 days	129
61	3	1	1	yes	yes	yes	splash	no display	7 days	99
61	4	0	0	yes	no	no	swim	OLED +call text	5 days	79
61	4	1	1	yes	yes	yes	swim	OLED+call text+callendar	14 days	99
61	5	0	0	no	no	yes	swim	OLED+call text+callendar	7 days	79
61	5	1	1	yes	yes	no	splash	OLED +call text	14 days	129
61	7	1	1	yes	yes	no	swim	OLED +call text	7 days	129
61	7	0	0	no	no	yes	splash	no display	14 days	99
61	8	1	0	no	yes	no	splash	OLED+call text+callendar	7 days	79
61	8	0	1	yes	no	yes	swim	OLED +call text	5 days	129
61	9	0	0	yes	no	no	splash	OLED+call text+callendar	7 days	129
61	9	1	1	no	yes	yes	swim	OLED +call text	14 days	99
61	10	1	1	yes	no	yes	swim	OLED +call text	7 days	99
61	10	0	0	no	yes	no	splash	no display	5 days	129
61	11	0	0	no	no	no	swim	OLED +call text	14 days	99
61	11	1	1	yes	yes	yes	splash	no display	7 days	129
61	13	1	1	yes	yes	yes	splash	OLED +call text	5 days	99
61	13	0	0	no	no	no	swim	no display	7 days	99
61	14	0	0	no	yes	no	swim	OLED +call text	7 days	99
61	14	1	1	yes	no	yes	swim	no display	5 days	79
61	15	0	0	yes	yes	no	swim	OLED +call text	14 days	99
61	15	1	1	no	no	yes	splash	OLED+call text+callendar	7 days	129
61	16	1	1	yes	yes	no	splash	OLED +call text	7 days	99
61	16	0	0	yes	yes	no	splash	no display	5 days	79
61	17	0	1	no	no	yes	splash	OLED +call text	14 days	129
61	17	1	0	yes	yes	no	swim	no display	7 days	79
62	1	0	0	yes	no	no	splash	OLED+call text+callendar	14 days	99
62	1	1	1	no	yes	yes	swim	OLED +call text	7 days	129
62	2	0	0	no	yes	no	swim	OLED+call text+callendar	5 days	99
62	2	1	1	yes	no	yes	splash	OLED +call text	7 days	129
62	3	0	0	no	no	no	swim	OLED+call text+callendar	5 days	129
62	3	1	1	yes	yes	yes	splash	no display	7 days	99
62	4	0	0	yes	no	no	swim	OLED +call text	5 days	79
62	4	1	1	yes	yes	yes	swim	OLED+call text+callendar	14 days	99
62	5	1	1	no	no	yes	swim	OLED+call text+callendar	7 days	79
62	5	0	0	yes	yes	no	splash	OLED +call text	14 days	129
62	7	0	0	yes	yes	no	swim	OLED +call text	7 days	129
62	7	1	1	no	no	yes	splash	no display	14 days	99
62	8	0	0	no	yes	no	splash	OLED+call text+callendar	7 days	79
62	8	1	1	yes	no	yes	swim	OLED +call text	5 days	129
62	9	0	0	yes	no	no	splash	OLED+call text+callendar	7 days	129
62	9	1	1	no	yes	yes	swim	OLED +call text	14 days	99
62	10	1	1	yes	no	yes	swim	OLED +call text	7 days	99
62	10	0	0	no	yes	no	splash	no display	5 days	129
62	11	0	0	no	no	no	swim	OLED +call text	14 days	99
62	11	1	1	yes	yes	yes	splash	no display	7 days	129
62	13	1	1	yes	yes	yes	splash	OLED +call text	5 days	99
62	13	0	0	no	no	no	swim	no display	7 days	99
62	14	0	0	no	yes	no	swim	OLED +call text	7 days	99
62	14	1	1	yes	no	yes	swim	no display	5 days	79
62	15	1	1	yes	yes	no	swim	OLED +call text	14 days	99
62	15	0	0	no	no	yes	splash	OLED+call text+callendar	7 days	129
62	16	1	1	yes	yes	no	splash	OLED +call text	7 days	99
62	16	0	0	yes	yes	no	splash	no display	5 days	79
62	17	1	1	no	no	yes	splash	OLED +call text	14 days	129
62	17	0	0	yes	yes	no	swim	no display	7 days	79
63	1	0	0	yes	no	no	splash	OLED+call text+callendar	14 days	99
63	1	1	1	no	yes	yes	swim	OLED +call text	7 days	129
63	2		1	no	yes	no	swim	OLED+call text+callendar	5 days	99
63	2		0	yes	no	yes	splash	OLED +call text	7 days	129
63	3	0	0	no	no	no	swim	OLED+call text+callendar	5 days	129
63	3	1	1	yes	yes	yes	splash	no display	7 days	99
63	4	0	0	yes	no	no	swim	OLED +call text	5 days	79
63	4	1	1	yes	yes	yes	swim	OLED+call text+callendar	14 days	99
63	5	0	0	no	no	yes	swim	OLED+call text+callendar	7 days	79
63	5	1	1	yes	yes	no	splash	OLED +call text	14 days	129
63	7	0	1	yes	yes	no	swim	OLED +call text	7 days	129
63	7	1	0	no	no	yes	splash	no display	14 days	99
63	8	0	0	no	yes	no	splash	OLED+call text+callendar	7 days	79
63	8	1	1	yes	no	yes	swim	OLED +call text	5 days	129
63	9	0	0	yes	no	no	splash	OLED+call text+callendar	7 days	129
63	9	1	1	no	yes	yes	swim	OLED +call text	14 days	99
63	10	1	1	yes	no	yes	swim	OLED +call text	7 days	99
63	10	0	0	no	yes	no	splash	no display	5 days	129
63	11	0	0	no	no	no	swim	OLED +call text	14 days	99
63	11	1	1	yes	yes	yes	splash	no display	7 days	129
63	13	1	1	yes	yes	yes	splash	OLED +call text	5 days	99
63	13	0	0	no	no	no	swim	no display	7 days	99
63	14		0	no	yes	no	swim	OLED +call text	7 days	99
63	14		1	yes	no	yes	swim	no display	5 days	79
63	15	0	1	yes	yes	no	swim	OLED +call text	14 days	99
63	15	1	0	no	no	yes	splash	OLED+call text+callendar	7 days	129
63	16	1	1	yes	yes	no	splash	OLED +call text	7 days	99
63	16	0	0	yes	yes	no	splash	no display	5 days	79
63	17		1	no	no	yes	splash	OLED +call text	14 days	129
63	17		0	yes	yes	no	swim	no display	7 days	79
64	1	0	0	yes	no	no	splash	OLED+call text+callendar	14 days	99
64	1	1	1	no	yes	yes	swim	OLED +call text	7 days	129
64	2	1	1	no	yes	no	swim	OLED+call text+callendar	5 days	99
64	2	0	0	yes	no	yes	splash	OLED +call text	7 days	129
64	3	0	0	no	no	no	swim	OLED+call text+callendar	5 days	129
64	3	1	1	yes	yes	yes	splash	no display	7 days	99
64	4	0	0	yes	no	no	swim	OLED +call text	5 days	79
64	4	1	1	yes	yes	yes	swim	OLED+call text+callendar	14 days	99
64	5	0	0	no	no	yes	swim	OLED+call text+callendar	7 days	79
64	5	1	1	yes	yes	no	splash	OLED +call text	14 days	129
64	7	0	1	yes	yes	no	swim	OLED +call text	7 days	129
64	7	1	0	no	no	yes	splash	no display	14 days	99
64	8	0	0	no	yes	no	splash	OLED+call text+callendar	7 days	79
64	8	1	1	yes	no	yes	swim	OLED +call text	5 days	129
64	9	0	0	yes	no	no	splash	OLED+call text+callendar	7 days	129
64	9	1	1	no	yes	yes	swim	OLED +call text	14 days	99
64	10	0	0	yes	no	yes	swim	OLED +call text	7 days	99
64	10	1	1	no	yes	no	splash	no display	5 days	129
64	11	1	1	no	no	no	swim	OLED +call text	14 days	99
64	11	0	0	yes	yes	yes	splash	no display	7 days	129
64	13	1	1	yes	yes	yes	splash	OLED +call text	5 days	99
64	13	0	0	no	no	no	swim	no display	7 days	99
64	14	1	1	no	yes	no	swim	OLED +call text	7 days	99
64	14	0	0	yes	no	yes	swim	no display	5 days	79
64	15	0	1	yes	yes	no	swim	OLED +call text	14 days	99
64	15	1	0	no	no	yes	splash	OLED+call text+callendar	7 days	129
64	16	0	1	yes	yes	no	splash	OLED +call text	7 days	99
64	16	1	0	yes	yes	no	splash	no display	5 days	79
64	17	0	0	no	no	yes	splash	OLED +call text	14 days	129
64	17	1	1	yes	yes	no	swim	no display	7 days	79
65	1	1	1	yes	no	no	splash	OLED+call text+callendar	14 days	99
65	1	0	0	no	yes	yes	swim	OLED +call text	7 days	129
65	2	1	1	no	yes	no	swim	OLED+call text+callendar	5 days	99
65	2	0	0	yes	no	yes	splash	OLED +call text	7 days	129
65	3	0	0	no	no	no	swim	OLED+call text+callendar	5 days	129
65	3	1	1	yes	yes	yes	splash	no display	7 days	99
65	4	0	0	yes	no	no	swim	OLED +call text	5 days	79
65	4	1	1	yes	yes	yes	swim	OLED+call text+callendar	14 days	99
65	5	1	1	no	no	yes	swim	OLED+call text+callendar	7 days	79
65	5	0	0	yes	yes	no	splash	OLED +call text	14 days	129
65	7	1	1	yes	yes	no	swim	OLED +call text	7 days	129
65	7	0	0	no	no	yes	splash	no display	14 days	99
65	8	1	1	no	yes	no	splash	OLED+call text+callendar	7 days	79
65	8	0	0	yes	no	yes	swim	OLED +call text	5 days	129
65	9	0	0	yes	no	no	splash	OLED+call text+callendar	7 days	129
65	9	1	1	no	yes	yes	swim	OLED +call text	14 days	99
65	10	1	1	yes	no	yes	swim	OLED +call text	7 days	99
65	10	0	0	no	yes	no	splash	no display	5 days	129
65	11	0	0	no	no	no	swim	OLED +call text	14 days	99
65	11	1	1	yes	yes	yes	splash	no display	7 days	129
65	13	1	1	yes	yes	yes	splash	OLED +call text	5 days	99
65	13	0	0	no	no	no	swim	no display	7 days	99
65	14	1	1	no	yes	no	swim	OLED +call text	7 days	99
65	14	0	0	yes	no	yes	swim	no display	5 days	79
65	15	0	0	yes	yes	no	swim	OLED +call text	14 days	99
65	15	1	1	no	no	yes	splash	OLED+call text+callendar	7 days	129
65	16	1	1	yes	yes	no	splash	OLED +call text	7 days	99
65	16	0	0	yes	yes	no	splash	no display	5 days	79
65	17	1	1	no	no	yes	splash	OLED +call text	14 days	129
65	17	0	0	yes	yes	no	swim	no display	7 days	79
66	1	0	1	yes	no	no	splash	OLED+call text+callendar	14 days	99
66	1	1	0	no	yes	yes	swim	OLED +call text	7 days	129
66	2	0	0	no	yes	no	swim	OLED+call text+callendar	5 days	99
66	2	1	1	yes	no	yes	splash	OLED +call text	7 days	129
66	3	0	0	no	no	no	swim	OLED+call text+callendar	5 days	129
66	3	1	1	yes	yes	yes	splash	no display	7 days	99
66	4	0	0	yes	no	no	swim	OLED +call text	5 days	79
66	4	1	1	yes	yes	yes	swim	OLED+call text+callendar	14 days	99
66	5	1	1	no	no	yes	swim	OLED+call text+callendar	7 days	79
66	5	0	0	yes	yes	no	splash	OLED +call text	14 days	129
66	7	1	0	yes	yes	no	swim	OLED +call text	7 days	129
66	7	0	1	no	no	yes	splash	no display	14 days	99
66	8	0	0	no	yes	no	splash	OLED+call text+callendar	7 days	79
66	8	1	1	yes	no	yes	swim	OLED +call text	5 days	129
66	9	0	0	yes	no	no	splash	OLED+call text+callendar	7 days	129
66	9	1	1	no	yes	yes	swim	OLED +call text	14 days	99
66	10	0	0	yes	no	yes	swim	OLED +call text	7 days	99
66	10	1	1	no	yes	no	splash	no display	5 days	129
66	11	0	0	no	no	no	swim	OLED +call text	14 days	99
66	11	1	1	yes	yes	yes	splash	no display	7 days	129
66	13	1	1	yes	yes	yes	splash	OLED +call text	5 days	99
66	13	0	0	no	no	no	swim	no display	7 days	99
66	14	0	0	no	yes	no	swim	OLED +call text	7 days	99
66	14	1	1	yes	no	yes	swim	no display	5 days	79
66	15	1	1	yes	yes	no	swim	OLED +call text	14 days	99
66	15	0	0	no	no	yes	splash	OLED+call text+callendar	7 days	129
66	16	0	0	yes	yes	no	splash	OLED +call text	7 days	99
66	16	1	1	yes	yes	no	splash	no display	5 days	79
66	17	1	1	no	no	yes	splash	OLED +call text	14 days	129
66	17	0	0	yes	yes	no	swim	no display	7 days	79
67	1	1	1	yes	no	no	splash	OLED+call text+callendar	14 days	99
67	1	0	0	no	yes	yes	swim	OLED +call text	7 days	129
67	2	0	0	no	yes	no	swim	OLED+call text+callendar	5 days	99
67	2	1	1	yes	no	yes	splash	OLED +call text	7 days	129
67	3	0	0	no	no	no	swim	OLED+call text+callendar	5 days	129
67	3	1	1	yes	yes	yes	splash	no display	7 days	99
67	4	0	0	yes	no	no	swim	OLED +call text	5 days	79
67	4	1	1	yes	yes	yes	swim	OLED+call text+callendar	14 days	99
67	5	0	0	no	no	yes	swim	OLED+call text+callendar	7 days	79
67	5	1	1	yes	yes	no	splash	OLED +call text	14 days	129
67	7	0	0	yes	yes	no	swim	OLED +call text	7 days	129
67	7	1	1	no	no	yes	splash	no display	14 days	99
67	8	0	0	no	yes	no	splash	OLED+call text+callendar	7 days	79
67	8	1	1	yes	no	yes	swim	OLED +call text	5 days	129
67	9	0	0	yes	no	no	splash	OLED+call text+callendar	7 days	129
67	9	1	1	no	yes	yes	swim	OLED +call text	14 days	99
67	10	1	1	yes	no	yes	swim	OLED +call text	7 days	99
67	10	0	0	no	yes	no	splash	no display	5 days	129
67	11	0	0	no	no	no	swim	OLED +call text	14 days	99
67	11	1	1	yes	yes	yes	splash	no display	7 days	129
67	13	1	1	yes	yes	yes	splash	OLED +call text	5 days	99
67	13	0	0	no	no	no	swim	no display	7 days	99
67	14	0	0	no	yes	no	swim	OLED +call text	7 days	99
67	14	1	1	yes	no	yes	swim	no display	5 days	79
67	15	1	1	yes	yes	no	swim	OLED +call text	14 days	99
67	15	0	0	no	no	yes	splash	OLED+call text+callendar	7 days	129
67	16	1	1	yes	yes	no	splash	OLED +call text	7 days	99
67	16	0	0	yes	yes	no	splash	no display	5 days	79
67	17	0	0	no	no	yes	splash	OLED +call text	14 days	129
67	17	1	1	yes	yes	no	swim	no display	7 days	79
69	1	1	1	yes	no	no	splash	OLED+call text+callendar	14 days	99
69	1	0	0	no	yes	yes	swim	OLED +call text	7 days	129
69	2	0	0	no	yes	no	swim	OLED+call text+callendar	5 days	99
69	2	1	1	yes	no	yes	splash	OLED +call text	7 days	129
69	3	0	0	no	no	no	swim	OLED+call text+callendar	5 days	129
69	3	1	1	yes	yes	yes	splash	no display	7 days	99
69	4	0	0	yes	no	no	swim	OLED +call text	5 days	79
69	4	1	1	yes	yes	yes	swim	OLED+call text+callendar	14 days	99
69	5	1	1	no	no	yes	swim	OLED+call text+callendar	7 days	79
69	5	0	0	yes	yes	no	splash	OLED +call text	14 days	129
69	7	0	0	yes	yes	no	swim	OLED +call text	7 days	129
69	7	1	1	no	no	yes	splash	no display	14 days	99
69	8	0	0	no	yes	no	splash	OLED+call text+callendar	7 days	79
69	8	1	1	yes	no	yes	swim	OLED +call text	5 days	129
69	9	0	0	yes	no	no	splash	OLED+call text+callendar	7 days	129
69	9	1	1	no	yes	yes	swim	OLED +call text	14 days	99
69	10	0	1	yes	no	yes	swim	OLED +call text	7 days	99
69	10	1	0	no	yes	no	splash	no display	5 days	129
69	11	0	0	no	no	no	swim	OLED +call text	14 days	99
69	11	1	1	yes	yes	yes	splash	no display	7 days	129
69	13	1	1	yes	yes	yes	splash	OLED +call text	5 days	99
69	13	0	0	no	no	no	swim	no display	7 days	99
69	14	1	0	no	yes	no	swim	OLED +call text	7 days	99
69	14	0	1	yes	no	yes	swim	no display	5 days	79
69	15	0	0	yes	yes	no	swim	OLED +call text	14 days	99
69	15	1	1	no	no	yes	splash	OLED+call text+callendar	7 days	129
69	16	1	0	yes	yes	no	splash	OLED +call text	7 days	99
69	16	0	1	yes	yes	no	splash	no display	5 days	79
69	17	0	0	no	no	yes	splash	OLED +call text	14 days	129
69	17	1	1	yes	yes	no	swim	no display	7 days	79
70	1	1	0	yes	no	no	splash	OLED+call text+callendar	14 days	99
70	1	0	1	no	yes	yes	swim	OLED +call text	7 days	129
70	2	0	0	no	yes	no	swim	OLED+call text+callendar	5 days	99
70	2	1	1	yes	no	yes	splash	OLED +call text	7 days	129
70	3	0	0	no	no	no	swim	OLED+call text+callendar	5 days	129
70	3	1	1	yes	yes	yes	splash	no display	7 days	99
70	4	0	0	yes	no	no	swim	OLED +call text	5 days	79
70	4	1	1	yes	yes	yes	swim	OLED+call text+callendar	14 days	99
70	5	0	0	no	no	yes	swim	OLED+call text+callendar	7 days	79
70	5	1	1	yes	yes	no	splash	OLED +call text	14 days	129
70	7	0	1	yes	yes	no	swim	OLED +call text	7 days	129
70	7	1	0	no	no	yes	splash	no display	14 days	99
70	8	0	0	no	yes	no	splash	OLED+call text+callendar	7 days	79
70	8	1	1	yes	no	yes	swim	OLED +call text	5 days	129
70	9	1	1	yes	no	no	splash	OLED+call text+callendar	7 days	129
70	9	0	0	no	yes	yes	swim	OLED +call text	14 days	99
70	10	1	1	yes	no	yes	swim	OLED +call text	7 days	99
70	10	0	0	no	yes	no	splash	no display	5 days	129
70	11	1	0	no	no	no	swim	OLED +call text	14 days	99
70	11	0	1	yes	yes	yes	splash	no display	7 days	129
70	13	1	1	yes	yes	yes	splash	OLED +call text	5 days	99
70	13	0	0	no	no	no	swim	no display	7 days	99
70	14	0	0	no	yes	no	swim	OLED +call text	7 days	99
70	14	1	1	yes	no	yes	swim	no display	5 days	79
70	15	0	1	yes	yes	no	swim	OLED +call text	14 days	99
70	15	1	0	no	no	yes	splash	OLED+call text+callendar	7 days	129
70	16	0	0	yes	yes	no	splash	OLED +call text	7 days	99
70	16	1	1	yes	yes	no	splash	no display	5 days	79
70	17	1	0	no	no	yes	splash	OLED +call text	14 days	129
70	17	0	1	yes	yes	no	swim	no display	7 days	79
71	1	0	0	yes	no	no	splash	OLED+call text+callendar	14 days	99
71	1	1	1	no	yes	yes	swim	OLED +call text	7 days	129
71	2	1	1	no	yes	no	swim	OLED+call text+callendar	5 days	99
71	2	0	0	yes	no	yes	splash	OLED +call text	7 days	129
71	3	0	0	no	no	no	swim	OLED+call text+callendar	5 days	129
71	3	1	1	yes	yes	yes	splash	no display	7 days	99
71	4	0	0	yes	no	no	swim	OLED +call text	5 days	79
71	4	1	1	yes	yes	yes	swim	OLED+call text+callendar	14 days	99
71	5	0	0	no	no	yes	swim	OLED+call text+callendar	7 days	79
71	5	1	1	yes	yes	no	splash	OLED +call text	14 days	129
71	7	1	1	yes	yes	no	swim	OLED +call text	7 days	129
71	7	0	0	no	no	yes	splash	no display	14 days	99
71	8	1	1	no	yes	no	splash	OLED+call text+callendar	7 days	79
71	8	0	0	yes	no	yes	swim	OLED +call text	5 days	129
71	9	1	1	yes	no	no	splash	OLED+call text+callendar	7 days	129
71	9	0	0	no	yes	yes	swim	OLED +call text	14 days	99
71	10	1	1	yes	no	yes	swim	OLED +call text	7 days	99
71	10	0	0	no	yes	no	splash	no display	5 days	129
71	11	0	0	no	no	no	swim	OLED +call text	14 days	99
71	11	1	1	yes	yes	yes	splash	no display	7 days	129
71	13	1	1	yes	yes	yes	splash	OLED +call text	5 days	99
71	13	0	0	no	no	no	swim	no display	7 days	99
71	14	1	1	no	yes	no	swim	OLED +call text	7 days	99
71	14	0	0	yes	no	yes	swim	no display	5 days	79
71	15	1	1	yes	yes	no	swim	OLED +call text	14 days	99
71	15	0	0	no	no	yes	splash	OLED+call text+callendar	7 days	129
71	16	1	1	yes	yes	no	splash	OLED +call text	7 days	99
71	16	0	0	yes	yes	no	splash	no display	5 days	79
71	17	0	0	no	no	yes	splash	OLED +call text	14 days	129
71	17	1	1	yes	yes	no	swim	no display	7 days	79
72	1	0	0	yes	no	no	splash	OLED+call text+callendar	14 days	99
72	1	1	1	no	yes	yes	swim	OLED +call text	7 days	129
72	2	1	1	no	yes	no	swim	OLED+call text+callendar	5 days	99
72	2	0	0	yes	no	yes	splash	OLED +call text	7 days	129
72	3	1	1	no	no	no	swim	OLED+call text+callendar	5 days	129
72	3	0	0	yes	yes	yes	splash	no display	7 days	99
72	4	0	1	yes	no	no	swim	OLED +call text	5 days	79
72	4	1	0	yes	yes	yes	swim	OLED+call text+callendar	14 days	99
72	5	0	0	no	no	yes	swim	OLED+call text+callendar	7 days	79
72	5	1	1	yes	yes	no	splash	OLED +call text	14 days	129
72	7	1	1	yes	yes	no	swim	OLED +call text	7 days	129
72	7	0	0	no	no	yes	splash	no display	14 days	99
72	8	1	1	no	yes	no	splash	OLED+call text+callendar	7 days	79
72	8	0	0	yes	no	yes	swim	OLED +call text	5 days	129
72	9	0	0	yes	no	no	splash	OLED+call text+callendar	7 days	129
72	9	1	1	no	yes	yes	swim	OLED +call text	14 days	99
72	10	0	0	yes	no	yes	swim	OLED +call text	7 days	99
72	10	1	1	no	yes	no	splash	no display	5 days	129
72	11	0	0	no	no	no	swim	OLED +call text	14 days	99
72	11	1	1	yes	yes	yes	splash	no display	7 days	129
72	13	1	1	yes	yes	yes	splash	OLED +call text	5 days	99
72	13	0	0	no	no	no	swim	no display	7 days	99
72	14	1	1	no	yes	no	swim	OLED +call text	7 days	99
72	14	0	0	yes	no	yes	swim	no display	5 days	79
72	15	0	0	yes	yes	no	swim	OLED +call text	14 days	99
72	15	1	1	no	no	yes	splash	OLED+call text+callendar	7 days	129
72	16	1	1	yes	yes	no	splash	OLED +call text	7 days	99
72	16	0	0	yes	yes	no	splash	no display	5 days	79
72	17	0	0	no	no	yes	splash	OLED +call text	14 days	129
72	17	1	1	yes	yes	no	swim	no display	7 days	79
73	1	1	1	yes	no	no	splash	OLED+call text+callendar	14 days	99
73	1	0	0	no	yes	yes	swim	OLED +call text	7 days	129
73	2	1	0	no	yes	no	swim	OLED+call text+callendar	5 days	99
73	2	0	1	yes	no	yes	splash	OLED +call text	7 days	129
73	3	0	0	no	no	no	swim	OLED+call text+callendar	5 days	129
73	3	1	1	yes	yes	yes	splash	no display	7 days	99
73	4	0	0	yes	no	no	swim	OLED +call text	5 days	79
73	4	1	1	yes	yes	yes	swim	OLED+call text+callendar	14 days	99
73	5	1	0	no	no	yes	swim	OLED+call text+callendar	7 days	79
73	5	0	1	yes	yes	no	splash	OLED +call text	14 days	129
73	7	0	1	yes	yes	no	swim	OLED +call text	7 days	129
73	7	1	0	no	no	yes	splash	no display	14 days	99
73	8	1	0	no	yes	no	splash	OLED+call text+callendar	7 days	79
73	8	0	1	yes	no	yes	swim	OLED +call text	5 days	129
73	9	0	1	yes	no	no	splash	OLED+call text+callendar	7 days	129
73	9	1	0	no	yes	yes	swim	OLED +call text	14 days	99
73	10	1	1	yes	no	yes	swim	OLED +call text	7 days	99
73	10	0	0	no	yes	no	splash	no display	5 days	129
73	11	0	0	no	no	no	swim	OLED +call text	14 days	99
73	11	1	1	yes	yes	yes	splash	no display	7 days	129
73	13	1	1	yes	yes	yes	splash	OLED +call text	5 days	99
73	13	0	0	no	no	no	swim	no display	7 days	99
73	14	1	0	no	yes	no	swim	OLED +call text	7 days	99
73	14	0	1	yes	no	yes	swim	no display	5 days	79
73	15	0	0	yes	yes	no	swim	OLED +call text	14 days	99
73	15	1	1	no	no	yes	splash	OLED+call text+callendar	7 days	129
73	16	0	0	yes	yes	no	splash	OLED +call text	7 days	99
73	16	1	1	yes	yes	no	splash	no display	5 days	79
73	17	0	0	no	no	yes	splash	OLED +call text	14 days	129
73	17	1	1	yes	yes	no	swim	no display	7 days	79
74	1	1	1	yes	no	no	splash	OLED+call text+callendar	14 days	99
74	1	0	0	no	yes	yes	swim	OLED +call text	7 days	129
74	2	0	0	no	yes	no	swim	OLED+call text+callendar	5 days	99
74	2	1	1	yes	no	yes	splash	OLED +call text	7 days	129
74	3	0	0	no	no	no	swim	OLED+call text+callendar	5 days	129
74	3	1	1	yes	yes	yes	splash	no display	7 days	99
74	4	0	0	yes	no	no	swim	OLED +call text	5 days	79
74	4	1	1	yes	yes	yes	swim	OLED+call text+callendar	14 days	99
74	5	0	1	no	no	yes	swim	OLED+call text+callendar	7 days	79
74	5	1	0	yes	yes	no	splash	OLED +call text	14 days	129
74	7	0	0	yes	yes	no	swim	OLED +call text	7 days	129
74	7	1	1	no	no	yes	splash	no display	14 days	99
74	8	0	0	no	yes	no	splash	OLED+call text+callendar	7 days	79
74	8	1	1	yes	no	yes	swim	OLED +call text	5 days	129
74	9	0	1	yes	no	no	splash	OLED+call text+callendar	7 days	129
74	9	1	0	no	yes	yes	swim	OLED +call text	14 days	99
74	10	1	1	yes	no	yes	swim	OLED +call text	7 days	99
74	10	0	0	no	yes	no	splash	no display	5 days	129
74	11	0	0	no	no	no	swim	OLED +call text	14 days	99
74	11	1	1	yes	yes	yes	splash	no display	7 days	129
74	13	1	1	yes	yes	yes	splash	OLED +call text	5 days	99
74	13	0	0	no	no	no	swim	no display	7 days	99
74	14	0	0	no	yes	no	swim	OLED +call text	7 days	99
74	14	1	1	yes	no	yes	swim	no display	5 days	79
74	15		0	yes	yes	no	swim	OLED +call text	14 days	99
74	15		1	no	no	yes	splash	OLED+call text+callendar	7 days	129
74	16	0	0	yes	yes	no	splash	OLED +call text	7 days	99
74	16	1	1	yes	yes	no	splash	no display	5 days	79
74	17	0	0	no	no	yes	splash	OLED +call text	14 days	129
74	17	1	1	yes	yes	no	swim	no display	7 days	79
75	1	1	1	yes	no	no	splash	OLED+call text+callendar	14 days	99
75	1	0	0	no	yes	yes	swim	OLED +call text	7 days	129
75	2	0	0	no	yes	no	swim	OLED+call text+callendar	5 days	99
75	2	1	1	yes	no	yes	splash	OLED +call text	7 days	129
75	3	0	0	no	no	no	swim	OLED+call text+callendar	5 days	129
75	3	1	1	yes	yes	yes	splash	no display	7 days	99
75	4	0	0	yes	no	no	swim	OLED +call text	5 days	79
75	4	1	1	yes	yes	yes	swim	OLED+call text+callendar	14 days	99
75	5	0	0	no	no	yes	swim	OLED+call text+callendar	7 days	79
75	5	1	1	yes	yes	no	splash	OLED +call text	14 days	129
75	7	1	1	yes	yes	no	swim	OLED +call text	7 days	129
75	7	0	0	no	no	yes	splash	no display	14 days	99
75	8	0	0	no	yes	no	splash	OLED+call text+callendar	7 days	79
75	8	1	1	yes	no	yes	swim	OLED +call text	5 days	129
75	9	0	1	yes	no	no	splash	OLED+call text+callendar	7 days	129
75	9	1	0	no	yes	yes	swim	OLED +call text	14 days	99
75	10	1	1	yes	no	yes	swim	OLED +call text	7 days	99
75	10	0	0	no	yes	no	splash	no display	5 days	129
75	11	0	0	no	no	no	swim	OLED +call text	14 days	99
75	11	1	1	yes	yes	yes	splash	no display	7 days	129
75	13	1	1	yes	yes	yes	splash	OLED +call text	5 days	99
75	13	0	0	no	no	no	swim	no display	7 days	99
75	14	0	0	no	yes	no	swim	OLED +call text	7 days	99
75	14	1	1	yes	no	yes	swim	no display	5 days	79
75	15	0	0	yes	yes	no	swim	OLED +call text	14 days	99
75	15	1	1	no	no	yes	splash	OLED+call text+callendar	7 days	129
75	16	1	1	yes	yes	no	splash	OLED +call text	7 days	99
75	16	0	0	yes	yes	no	splash	no display	5 days	79
75	17		0	no	no	yes	splash	OLED +call text	14 days	129
75	17		1	yes	yes	no	swim	no display	7 days	79
76	1	1	1	yes	no	no	splash	OLED+call text+callendar	14 days	99
76	1	0	0	no	yes	yes	swim	OLED +call text	7 days	129
76	2	1	0	no	yes	no	swim	OLED+call text+callendar	5 days	99
76	2	0	1	yes	no	yes	splash	OLED +call text	7 days	129
76	3	1	0	no	no	no	swim	OLED+call text+callendar	5 days	129
76	3	0	1	yes	yes	yes	splash	no display	7 days	99
76	4	1	1	yes	no	no	swim	OLED +call text	5 days	79
76	4	0	0	yes	yes	yes	swim	OLED+call text+callendar	14 days	99
76	5	1	0	no	no	yes	swim	OLED+call text+callendar	7 days	79
76	5	0	1	yes	yes	no	splash	OLED +call text	14 days	129
76	7	0	1	yes	yes	no	swim	OLED +call text	7 days	129
76	7	1	0	no	no	yes	splash	no display	14 days	99
76	8	1	0	no	yes	no	splash	OLED+call text+callendar	7 days	79
76	8	0	1	yes	no	yes	swim	OLED +call text	5 days	129
76	9	0	1	yes	no	no	splash	OLED+call text+callendar	7 days	129
76	9	1	0	no	yes	yes	swim	OLED +call text	14 days	99
76	10	1	1	yes	no	yes	swim	OLED +call text	7 days	99
76	10	0	0	no	yes	no	splash	no display	5 days	129
76	11	1	0	no	no	no	swim	OLED +call text	14 days	99
76	11	0	1	yes	yes	yes	splash	no display	7 days	129
76	13	1	1	yes	yes	yes	splash	OLED +call text	5 days	99
76	13	0	0	no	no	no	swim	no display	7 days	99
76	14	0	0	no	yes	no	swim	OLED +call text	7 days	99
76	14	1	1	yes	no	yes	swim	no display	5 days	79
76	15	1	0	yes	yes	no	swim	OLED +call text	14 days	99
76	15	0	1	no	no	yes	splash	OLED+call text+callendar	7 days	129
76	16	0	1	yes	yes	no	splash	OLED +call text	7 days	99
76	16	1	0	yes	yes	no	splash	no display	5 days	79
76	17	0	0	no	no	yes	splash	OLED +call text	14 days	129
76	17	1	1	yes	yes	no	swim	no display	7 days	79
77	1	0	0	yes	no	no	splash	OLED+call text+callendar	14 days	99
77	1	1	1	no	yes	yes	swim	OLED +call text	7 days	129
77	2	1	1	no	yes	no	swim	OLED+call text+callendar	5 days	99
77	2	0	0	yes	no	yes	splash	OLED +call text	7 days	129
77	3		0	no	no	no	swim	OLED+call text+callendar	5 days	129
77	3		1	yes	yes	yes	splash	no display	7 days	99
77	4		0	yes	no	no	swim	OLED +call text	5 days	79
77	4		1	yes	yes	yes	swim	OLED+call text+callendar	14 days	99
77	5		0	no	no	yes	swim	OLED+call text+callendar	7 days	79
77	5		1	yes	yes	no	splash	OLED +call text	14 days	129
77	7		1	yes	yes	no	swim	OLED +call text	7 days	129
77	7		0	no	no	yes	splash	no display	14 days	99
77	8		0	no	yes	no	splash	OLED+call text+callendar	7 days	79
77	8		1	yes	no	yes	swim	OLED +call text	5 days	129
77	9	0	0	yes	no	no	splash	OLED+call text+callendar	7 days	129
77	9	1	1	no	yes	yes	swim	OLED +call text	14 days	99
77	10	1	1	yes	no	yes	swim	OLED +call text	7 days	99
77	10	0	0	no	yes	no	splash	no display	5 days	129
77	11	1	0	no	no	no	swim	OLED +call text	14 days	99
77	11	0	1	yes	yes	yes	splash	no display	7 days	129
77	13	1	1	yes	yes	yes	splash	OLED +call text	5 days	99
77	13	0	0	no	no	no	swim	no display	7 days	99
77	14	0	0	no	yes	no	swim	OLED +call text	7 days	99
77	14	1	1	yes	no	yes	swim	no display	5 days	79
77	15	1	1	yes	yes	no	swim	OLED +call text	14 days	99
77	15	0	0	no	no	yes	splash	OLED+call text+callendar	7 days	129
77	16	0	0	yes	yes	no	splash	OLED +call text	7 days	99
77	16	1	1	yes	yes	no	splash	no display	5 days	79
77	17	0	0	no	no	yes	splash	OLED +call text	14 days	129
77	17	1	1	yes	yes	no	swim	no display	7 days	79
78	1	0	0	yes	no	no	splash	OLED+call text+callendar	14 days	99
78	1	1	1	no	yes	yes	swim	OLED +call text	7 days	129
78	2	1	0	no	yes	no	swim	OLED+call text+callendar	5 days	99
78	2	0	1	yes	no	yes	splash	OLED +call text	7 days	129
78	3	0	0	no	no	no	swim	OLED+call text+callendar	5 days	129
78	3	1	1	yes	yes	yes	splash	no display	7 days	99
78	4	0	0	yes	no	no	swim	OLED +call text	5 days	79
78	4	1	1	yes	yes	yes	swim	OLED+call text+callendar	14 days	99
78	5	0	0	no	no	yes	swim	OLED+call text+callendar	7 days	79
78	5	1	1	yes	yes	no	splash	OLED +call text	14 days	129
78	7	1	1	yes	yes	no	swim	OLED +call text	7 days	129
78	7	0	0	no	no	yes	splash	no display	14 days	99
78	8	0	0	no	yes	no	splash	OLED+call text+callendar	7 days	79
78	8	1	1	yes	no	yes	swim	OLED +call text	5 days	129
78	9	0	0	yes	no	no	splash	OLED+call text+callendar	7 days	129
78	9	1	1	no	yes	yes	swim	OLED +call text	14 days	99
78	10	1	1	yes	no	yes	swim	OLED +call text	7 days	99
78	10	0	0	no	yes	no	splash	no display	5 days	129
78	11	0	0	no	no	no	swim	OLED +call text	14 days	99
78	11	1	1	yes	yes	yes	splash	no display	7 days	129
78	13	1	1	yes	yes	yes	splash	OLED +call text	5 days	99
78	13	0	0	no	no	no	swim	no display	7 days	99
78	14	0	0	no	yes	no	swim	OLED +call text	7 days	99
78	14	1	1	yes	no	yes	swim	no display	5 days	79
78	15	0	0	yes	yes	no	swim	OLED +call text	14 days	99
78	15	1	1	no	no	yes	splash	OLED+call text+callendar	7 days	129
78	16	1	1	yes	yes	no	splash	OLED +call text	7 days	99
78	16	0	0	yes	yes	no	splash	no display	5 days	79
78	17	1	1	no	no	yes	splash	OLED +call text	14 days	129
78	17	0	0	yes	yes	no	swim	no display	7 days	79
79	1	1	1	yes	no	no	splash	OLED+call text+callendar	14 days	99
79	1	0	0	no	yes	yes	swim	OLED +call text	7 days	129
79	2	1	1	no	yes	no	swim	OLED+call text+callendar	5 days	99
79	2	0	0	yes	no	yes	splash	OLED +call text	7 days	129
79	3	0	0	no	no	no	swim	OLED+call text+callendar	5 days	129
79	3	1	1	yes	yes	yes	splash	no display	7 days	99
79	4	0	0	yes	no	no	swim	OLED +call text	5 days	79
79	4	1	1	yes	yes	yes	swim	OLED+call text+callendar	14 days	99
79	5	0	1	no	no	yes	swim	OLED+call text+callendar	7 days	79
79	5	1	0	yes	yes	no	splash	OLED +call text	14 days	129
79	7	1	1	yes	yes	no	swim	OLED +call text	7 days	129
79	7	0	0	no	no	yes	splash	no display	14 days	99
79	8	1	1	no	yes	no	splash	OLED+call text+callendar	7 days	79
79	8	0	0	yes	no	yes	swim	OLED +call text	5 days	129
79	9	0	0	yes	no	no	splash	OLED+call text+callendar	7 days	129
79	9	1	1	no	yes	yes	swim	OLED +call text	14 days	99
79	10	0	0	yes	no	yes	swim	OLED +call text	7 days	99
79	10	1	1	no	yes	no	splash	no display	5 days	129
79	11	0	0	no	no	no	swim	OLED +call text	14 days	99
79	11	1	1	yes	yes	yes	splash	no display	7 days	129
79	13	1	1	yes	yes	yes	splash	OLED +call text	5 days	99
79	13	0	0	no	no	no	swim	no display	7 days	99
79	14	1	1	no	yes	no	swim	OLED +call text	7 days	99
79	14	0	0	yes	no	yes	swim	no display	5 days	79
79	15	1	1	yes	yes	no	swim	OLED +call text	14 days	99
79	15	0	0	no	no	yes	splash	OLED+call text+callendar	7 days	129
79	16	1	1	yes	yes	no	splash	OLED +call text	7 days	99
79	16	0	0	yes	yes	no	splash	no display	5 days	79
79	17	1	1	no	no	yes	splash	OLED +call text	14 days	129
79	17	0	0	yes	yes	no	swim	no display	7 days	79
