# Supplementary material for: Predicted preference conjoint analysis
Source: PLoS One. 2021 Aug 26;16(8):e0256010. doi: 10.1371/journal.pone.0256010 (PMC8389521; doi:10.1371/journal.pone.0256010)
Supplement: S4 Data — (XLSX) [file pone.0256010.s006.xlsx]

## Sheet: smartwatch conjoint full set fo
subject	Choice Set	Shape	Fitness tracking	Health/heart monitoring	Brand	Price	own choice	peer choice	group 1 and 2
2	1	rectangular	Advanced	Basic	Samsung	400	0	0	0
2	1	round sporty	Yes	Standard	Apple	300	1	1	0
2	2	round sporty	No	Standard	Apple	200	1	1	0
2	2	rectangular	Yes	Advanced	Samsung	300	0	0	0
2	3	round sporty	Yes	Basic	Apple	200	1	1	0
2	3	round sporty	No	Standard	Samsung	300	0	0	0
2	4	rectangular	No	Standard	Apple	400	1	1	0
2	4	round sporty	Yes	Basic	Samsung	300	0	0	0
2	5	round classic	Yes	Standard	Garmin	200	1		0
2	5	rectangular	No	Basic	Samsung	300	0		0
2	6	round classic	No	Standard	Samsung	200	0	0	0
2	6	round sporty	Advanced	Standard	Apple	300	1	1	0
2	7	round classic	No	Basic	Garmin	200	0	0	0
2	7	rectangular	Yes	Standard	Apple	300	1	1	0
2	8	round classic	No	Basic	Apple	300	1	1	0
2	8	rectangular	Yes	Standard	Samsung	200	0	0	0
2	9	round sporty	No	Standard	Samsung	400	0	0	0
2	9	round classic	Advanced	Advanced	Apple	300	1	1	0
2	10	rectangular	Advanced	Standard	Garmin	300	1		0
2	10	round sporty	Yes	Advanced	Samsung	400	0		0
2	11	round sporty	Advanced	Advanced	Garmin	400	0	0	0
2	11	round classic	Yes	Basic	Apple	300	1	1	0
2	12	round classic	No	Advanced	Samsung	200	0		0
2	12	rectangular	Yes	Basic	Garmin	400	1		0
2	13	round classic	Advanced	Standard	Samsung	400	1		0
2	13	rectangular	No	Basic	Garmin	300	0		0
2	14	rectangular	No	Advanced	Apple	200	1	1	0
2	14	round classic	Yes	Standard	Samsung	300	0	0	0
2	15	rectangular	Advanced	Standard	Samsung	200	1	1	0
2	15	round classic	Yes	Advanced	Garmin	400	0	0	0
3	1	rectangular	Advanced	Basic	Samsung	400	1	1	1
3	1	round sporty	Yes	Standard	Apple	300	0	0	1
3	2	round sporty	No	Standard	Apple	200	0	0	1
3	2	rectangular	Yes	Advanced	Samsung	300	1	1	1
3	3	round sporty	Yes	Basic	Apple	200	1		1
3	3	round sporty	No	Standard	Samsung	300	0		1
3	4	rectangular	No	Standard	Apple	400	1	1	1
3	4	round sporty	Yes	Basic	Samsung	300	0	0	1
3	5	round classic	Yes	Standard	Garmin	200	0	0	1
3	5	rectangular	No	Basic	Samsung	300	1	1	1
3	6	round classic	No	Standard	Samsung	200	0		1
3	6	round sporty	Advanced	Standard	Apple	300	1		1
3	7	round classic	No	Basic	Garmin	200	0	0	1
3	7	rectangular	Yes	Standard	Apple	300	1	1	1
3	8	round classic	No	Basic	Apple	300	0		1
3	8	rectangular	Yes	Standard	Samsung	200	1		1
3	9	round sporty	No	Standard	Samsung	400	1		1
3	9	round classic	Advanced	Advanced	Apple	300	0		1
3	10	rectangular	Advanced	Standard	Garmin	300	1	1	1
3	10	round sporty	Yes	Advanced	Samsung	400	0	0	1
3	11	round sporty	Advanced	Advanced	Garmin	400	0		1
3	11	round classic	Yes	Basic	Apple	300	1		1
3	12	round classic	No	Advanced	Samsung	200	0	0	1
3	12	rectangular	Yes	Basic	Garmin	400	1	1	1
3	13	round classic	Advanced	Standard	Samsung	400	0	0	1
3	13	rectangular	No	Basic	Garmin	300	1	1	1
3	14	rectangular	No	Advanced	Apple	200	1	1	1
3	14	round classic	Yes	Standard	Samsung	300	0	0	1
3	15	rectangular	Advanced	Standard	Samsung	200	1	1	1
3	15	round classic	Yes	Advanced	Garmin	400	0	0	1
4	1	rectangular	Advanced	Basic	Samsung	400	0	0	1
4	1	round sporty	Yes	Standard	Apple	300	1	1	1
4	2	round sporty	No	Standard	Apple	200	0	0	1
4	2	rectangular	Yes	Advanced	Samsung	300	1	1	1
4	3	round sporty	Yes	Basic	Apple	200	1	1	1
4	3	round sporty	No	Standard	Samsung	300	0	0	1
4	4	rectangular	No	Standard	Apple	400	0	0	1
4	4	round sporty	Yes	Basic	Samsung	300	1	1	1
4	5	round classic	Yes	Standard	Garmin	200	1	1	1
4	5	rectangular	No	Basic	Samsung	300	0	0	1
4	6	round classic	No	Standard	Samsung	200	0	0	1
4	6	round sporty	Advanced	Standard	Apple	300	1	1	1
4	7	round classic	No	Basic	Garmin	200	0	0	1
4	7	rectangular	Yes	Standard	Apple	300	1	1	1
4	8	round classic	No	Basic	Apple	300	0	0	1
4	8	rectangular	Yes	Standard	Samsung	200	1	1	1
4	9	round sporty	No	Standard	Samsung	400	0	0	1
4	9	round classic	Advanced	Advanced	Apple	300	1	1	1
4	10	rectangular	Advanced	Standard	Garmin	300	0	0	1
4	10	round sporty	Yes	Advanced	Samsung	400	1	1	1
4	11	round sporty	Advanced	Advanced	Garmin	400	0	0	1
4	11	round classic	Yes	Basic	Apple	300	1	1	1
4	12	round classic	No	Advanced	Samsung	200	0	0	1
4	12	rectangular	Yes	Basic	Garmin	400	1	1	1
4	13	round classic	Advanced	Standard	Samsung	400	1	1	1
4	13	rectangular	No	Basic	Garmin	300	0	0	1
4	14	rectangular	No	Advanced	Apple	200	0	0	1
4	14	round classic	Yes	Standard	Samsung	300	1	1	1
4	15	rectangular	Advanced	Standard	Samsung	200	1	1	1
4	15	round classic	Yes	Advanced	Garmin	400	0	0	1
5	1	rectangular	Advanced	Basic	Samsung	400	0	0	1
5	1	round sporty	Yes	Standard	Apple	300	1	1	1
5	2	round sporty	No	Standard	Apple	200	0	0	1
5	2	rectangular	Yes	Advanced	Samsung	300	1	1	1
5	3	round sporty	Yes	Basic	Apple	200	1	1	1
5	3	round sporty	No	Standard	Samsung	300	0	0	1
5	4	rectangular	No	Standard	Apple	400	0	0	1
5	4	round sporty	Yes	Basic	Samsung	300	1	1	1
5	5	round classic	Yes	Standard	Garmin	200	1	1	1
5	5	rectangular	No	Basic	Samsung	300	0	0	1
5	6	round classic	No	Standard	Samsung	200	0	0	1
5	6	round sporty	Advanced	Standard	Apple	300	1	1	1
5	7	round classic	No	Basic	Garmin	200	0	0	1
5	7	rectangular	Yes	Standard	Apple	300	1	1	1
5	8	round classic	No	Basic	Apple	300	0	0	1
5	8	rectangular	Yes	Standard	Samsung	200	1	1	1
5	9	round sporty	No	Standard	Samsung	400	0	0	1
5	9	round classic	Advanced	Advanced	Apple	300	1	1	1
5	10	rectangular	Advanced	Standard	Garmin	300	1	1	1
5	10	round sporty	Yes	Advanced	Samsung	400	0	0	1
5	11	round sporty	Advanced	Advanced	Garmin	400	1	1	1
5	11	round classic	Yes	Basic	Apple	300	0	0	1
5	12	round classic	No	Advanced	Samsung	200	1	1	1
5	12	rectangular	Yes	Basic	Garmin	400	0	0	1
5	13	round classic	Advanced	Standard	Samsung	400	1	1	1
5	13	rectangular	No	Basic	Garmin	300	0	0	1
5	14	rectangular	No	Advanced	Apple	200	1	1	1
5	14	round classic	Yes	Standard	Samsung	300	0	0	1
5	15	rectangular	Advanced	Standard	Samsung	200	1	1	1
5	15	round classic	Yes	Advanced	Garmin	400	0	0	1
7	1	rectangular	Advanced	Basic	Samsung	400	1	0	1
7	1	round sporty	Yes	Standard	Apple	300	0	1	1
7	2	round sporty	No	Standard	Apple	200	0	1	1
7	2	rectangular	Yes	Advanced	Samsung	300	1	0	1
7	3	round sporty	Yes	Basic	Apple	200	1	1	1
7	3	round sporty	No	Standard	Samsung	300	0	0	1
7	4	rectangular	No	Standard	Apple	400	0	1	1
7	4	round sporty	Yes	Basic	Samsung	300	1	0	1
7	5	round classic	Yes	Standard	Garmin	200	1	1	1
7	5	rectangular	No	Basic	Samsung	300	0	0	1
7	6	round classic	No	Standard	Samsung	200	0	0	1
7	6	round sporty	Advanced	Standard	Apple	300	1	1	1
7	7	round classic	No	Basic	Garmin	200	0	0	1
7	7	rectangular	Yes	Standard	Apple	300	1	1	1
7	8	round classic	No	Basic	Apple	300	0	1	1
7	8	rectangular	Yes	Standard	Samsung	200	1	0	1
7	9	round sporty	No	Standard	Samsung	400	0	0	1
7	9	round classic	Advanced	Advanced	Apple	300	1	1	1
7	10	rectangular	Advanced	Standard	Garmin	300	1	0	1
7	10	round sporty	Yes	Advanced	Samsung	400	0	1	1
7	11	round sporty	Advanced	Advanced	Garmin	400	1	0	1
7	11	round classic	Yes	Basic	Apple	300	0	1	1
7	12	round classic	No	Advanced	Samsung	200	0		1
7	12	rectangular	Yes	Basic	Garmin	400	1		1
7	13	round classic	Advanced	Standard	Samsung	400	1	1	1
7	13	rectangular	No	Basic	Garmin	300	0	0	1
7	14	rectangular	No	Advanced	Apple	200	0	1	1
7	14	round classic	Yes	Standard	Samsung	300	1	0	1
7	15	rectangular	Advanced	Standard	Samsung	200	1	1	1
7	15	round classic	Yes	Advanced	Garmin	400	0	0	1
9	1	rectangular	Advanced	Basic	Samsung	400	1	0	1
9	1	round sporty	Yes	Standard	Apple	300	0	1	1
9	2	round sporty	No	Standard	Apple	200	0	0	1
9	2	rectangular	Yes	Advanced	Samsung	300	1	1	1
9	3	round sporty	Yes	Basic	Apple	200	1	1	1
9	3	round sporty	No	Standard	Samsung	300	0	0	1
9	4	rectangular	No	Standard	Apple	400	0	0	1
9	4	round sporty	Yes	Basic	Samsung	300	1	1	1
9	5	round classic	Yes	Standard	Garmin	200	1	1	1
9	5	rectangular	No	Basic	Samsung	300	0	0	1
9	6	round classic	No	Standard	Samsung	200	0	0	1
9	6	round sporty	Advanced	Standard	Apple	300	1	1	1
9	7	round classic	No	Basic	Garmin	200	0	0	1
9	7	rectangular	Yes	Standard	Apple	300	1	1	1
9	8	round classic	No	Basic	Apple	300	0	0	1
9	8	rectangular	Yes	Standard	Samsung	200	1	1	1
9	9	round sporty	No	Standard	Samsung	400	0	0	1
9	9	round classic	Advanced	Advanced	Apple	300	1	1	1
9	10	rectangular	Advanced	Standard	Garmin	300	1	1	1
9	10	round sporty	Yes	Advanced	Samsung	400	0	0	1
9	11	round sporty	Advanced	Advanced	Garmin	400	1	1	1
9	11	round classic	Yes	Basic	Apple	300	0	0	1
9	12	round classic	No	Advanced	Samsung	200	0	0	1
9	12	rectangular	Yes	Basic	Garmin	400	1	1	1
9	13	round classic	Advanced	Standard	Samsung	400	1	1	1
9	13	rectangular	No	Basic	Garmin	300	0	0	1
9	14	rectangular	No	Advanced	Apple	200	0	0	1
9	14	round classic	Yes	Standard	Samsung	300	1	1	1
9	15	rectangular	Advanced	Standard	Samsung	200	1	1	1
9	15	round classic	Yes	Advanced	Garmin	400	0	0	1
11	1	rectangular	Advanced	Basic	Samsung	400	0	0	1
11	1	round sporty	Yes	Standard	Apple	300	1	1	1
11	2	round sporty	No	Standard	Apple	200	1	0	1
11	2	rectangular	Yes	Advanced	Samsung	300	0	1	1
11	3	round sporty	Yes	Basic	Apple	200	1	1	1
11	3	round sporty	No	Standard	Samsung	300	0	0	1
11	4	rectangular	No	Standard	Apple	400	0	0	1
11	4	round sporty	Yes	Basic	Samsung	300	1	1	1
11	5	round classic	Yes	Standard	Garmin	200	1	1	1
11	5	rectangular	No	Basic	Samsung	300	0	0	1
11	6	round classic	No	Standard	Samsung	200	1		1
11	6	round sporty	Advanced	Standard	Apple	300	0		1
11	7	round classic	No	Basic	Garmin	200	0	0	1
11	7	rectangular	Yes	Standard	Apple	300	1	1	1
11	8	round classic	No	Basic	Apple	300	0	0	1
11	8	rectangular	Yes	Standard	Samsung	200	1	1	1
11	9	round sporty	No	Standard	Samsung	400	0	0	1
11	9	round classic	Advanced	Advanced	Apple	300	1	1	1
11	10	rectangular	Advanced	Standard	Garmin	300	1	1	1
11	10	round sporty	Yes	Advanced	Samsung	400	0	0	1
11	11	round sporty	Advanced	Advanced	Garmin	400	1	0	1
11	11	round classic	Yes	Basic	Apple	300	0	1	1
11	12	round classic	No	Advanced	Samsung	200	0	0	1
11	12	rectangular	Yes	Basic	Garmin	400	1	1	1
11	13	round classic	Advanced	Standard	Samsung	400	1	1	1
11	13	rectangular	No	Basic	Garmin	300	0	0	1
11	14	rectangular	No	Advanced	Apple	200	0	0	1
11	14	round classic	Yes	Standard	Samsung	300	1	1	1
11	15	rectangular	Advanced	Standard	Samsung	200	0	1	1
11	15	round classic	Yes	Advanced	Garmin	400	1	0	1
12	1	rectangular	Advanced	Basic	Samsung	400	1	0	1
12	1	round sporty	Yes	Standard	Apple	300	0	1	1
12	2	round sporty	No	Standard	Apple	200	0	0	1
12	2	rectangular	Yes	Advanced	Samsung	300	1	1	1
12	3	round sporty	Yes	Basic	Apple	200	1	1	1
12	3	round sporty	No	Standard	Samsung	300	0	0	1
12	4	rectangular	No	Standard	Apple	400	0		1
12	4	round sporty	Yes	Basic	Samsung	300	1		1
12	5	round classic	Yes	Standard	Garmin	200	1	1	1
12	5	rectangular	No	Basic	Samsung	300	0	0	1
12	6	round classic	No	Standard	Samsung	200	0	0	1
12	6	round sporty	Advanced	Standard	Apple	300	1	1	1
12	7	round classic	No	Basic	Garmin	200	0	0	1
12	7	rectangular	Yes	Standard	Apple	300	1	1	1
12	8	round classic	No	Basic	Apple	300	0	0	1
12	8	rectangular	Yes	Standard	Samsung	200	1	1	1
12	9	round sporty	No	Standard	Samsung	400	0	0	1
12	9	round classic	Advanced	Advanced	Apple	300	1	1	1
12	10	rectangular	Advanced	Standard	Garmin	300	0	0	1
12	10	round sporty	Yes	Advanced	Samsung	400	1	1	1
12	11	round sporty	Advanced	Advanced	Garmin	400	1	0	1
12	11	round classic	Yes	Basic	Apple	300	0	1	1
12	12	round classic	No	Advanced	Samsung	200	1	1	1
12	12	rectangular	Yes	Basic	Garmin	400	0	0	1
12	13	round classic	Advanced	Standard	Samsung	400	1	1	1
12	13	rectangular	No	Basic	Garmin	300	0	0	1
12	14	rectangular	No	Advanced	Apple	200	0	1	1
12	14	round classic	Yes	Standard	Samsung	300	1	0	1
12	15	rectangular	Advanced	Standard	Samsung	200	1	1	1
12	15	round classic	Yes	Advanced	Garmin	400	0	0	1
14	1	rectangular	Advanced	Basic	Samsung	400	1	0	1
14	1	round sporty	Yes	Standard	Apple	300	0	1	1
14	2	round sporty	No	Standard	Apple	200	0	0	1
14	2	rectangular	Yes	Advanced	Samsung	300	1	1	1
14	3	round sporty	Yes	Basic	Apple	200	1	0	1
14	3	round sporty	No	Standard	Samsung	300	0	1	1
14	4	rectangular	No	Standard	Apple	400	0	0	1
14	4	round sporty	Yes	Basic	Samsung	300	1	1	1
14	5	round classic	Yes	Standard	Garmin	200	1	1	1
14	5	rectangular	No	Basic	Samsung	300	0	0	1
14	6	round classic	No	Standard	Samsung	200	0		1
14	6	round sporty	Advanced	Standard	Apple	300	1		1
14	7	round classic	No	Basic	Garmin	200	0	0	1
14	7	rectangular	Yes	Standard	Apple	300	1	1	1
14	8	round classic	No	Basic	Apple	300	0	0	1
14	8	rectangular	Yes	Standard	Samsung	200	1	1	1
14	9	round sporty	No	Standard	Samsung	400	0	0	1
14	9	round classic	Advanced	Advanced	Apple	300	1	1	1
14	10	rectangular	Advanced	Standard	Garmin	300	1	0	1
14	10	round sporty	Yes	Advanced	Samsung	400	0	1	1
14	11	round sporty	Advanced	Advanced	Garmin	400	1	0	1
14	11	round classic	Yes	Basic	Apple	300	0	1	1
14	12	round classic	No	Advanced	Samsung	200	0	0	1
14	12	rectangular	Yes	Basic	Garmin	400	1	1	1
14	13	round classic	Advanced	Standard	Samsung	400	1	1	1
14	13	rectangular	No	Basic	Garmin	300	0	0	1
14	14	rectangular	No	Advanced	Apple	200	0	0	1
14	14	round classic	Yes	Standard	Samsung	300	1	1	1
14	15	rectangular	Advanced	Standard	Samsung	200	1	1	1
14	15	round classic	Yes	Advanced	Garmin	400	0	0	1
15	1	rectangular	Advanced	Basic	Samsung	400	0	0	0
15	1	round sporty	Yes	Standard	Apple	300	1	1	0
15	2	round sporty	No	Standard	Apple	200	0	1	0
15	2	rectangular	Yes	Advanced	Samsung	300	1	0	0
15	3	round sporty	Yes	Basic	Apple	200	1	1	0
15	3	round sporty	No	Standard	Samsung	300	0	0	0
15	4	rectangular	No	Standard	Apple	400	0		0
15	4	round sporty	Yes	Basic	Samsung	300	1		0
15	5	round classic	Yes	Standard	Garmin	200	0	1	0
15	5	rectangular	No	Basic	Samsung	300	1	0	0
15	6	round classic	No	Standard	Samsung	200	1	0	0
15	6	round sporty	Advanced	Standard	Apple	300	0	1	0
15	7	round classic	No	Basic	Garmin	200	0	0	0
15	7	rectangular	Yes	Standard	Apple	300	1	1	0
15	8	round classic	No	Basic	Apple	300	1	1	0
15	8	rectangular	Yes	Standard	Samsung	200	0	0	0
15	9	round sporty	No	Standard	Samsung	400	0	0	0
15	9	round classic	Advanced	Advanced	Apple	300	1	1	0
15	10	rectangular	Advanced	Standard	Garmin	300	0	0	0
15	10	round sporty	Yes	Advanced	Samsung	400	1	1	0
15	11	round sporty	Advanced	Advanced	Garmin	400	0	0	0
15	11	round classic	Yes	Basic	Apple	300	1	1	0
15	12	round classic	No	Advanced	Samsung	200	1	1	0
15	12	rectangular	Yes	Basic	Garmin	400	0	0	0
15	13	round classic	Advanced	Standard	Samsung	400	1		0
15	13	rectangular	No	Basic	Garmin	300	0		0
15	14	rectangular	No	Advanced	Apple	200	1	1	0
15	14	round classic	Yes	Standard	Samsung	300	0	0	0
15	15	rectangular	Advanced	Standard	Samsung	200	1	1	0
15	15	round classic	Yes	Advanced	Garmin	400	0	0	0
16	1	rectangular	Advanced	Basic	Samsung	400	1	1	0
16	1	round sporty	Yes	Standard	Apple	300	0	0	0
16	2	round sporty	No	Standard	Apple	200	0	0	0
16	2	rectangular	Yes	Advanced	Samsung	300	1	1	0
16	3	round sporty	Yes	Basic	Apple	200	0	0	0
16	3	round sporty	No	Standard	Samsung	300	1	1	0
16	4	rectangular	No	Standard	Apple	400	1	1	0
16	4	round sporty	Yes	Basic	Samsung	300	0	0	0
16	5	round classic	Yes	Standard	Garmin	200	0	0	0
16	5	rectangular	No	Basic	Samsung	300	1	1	0
16	6	round classic	No	Standard	Samsung	200	1	1	0
16	6	round sporty	Advanced	Standard	Apple	300	0	0	0
16	7	round classic	No	Basic	Garmin	200	0	0	0
16	7	rectangular	Yes	Standard	Apple	300	1	1	0
16	8	round classic	No	Basic	Apple	300	0	0	0
16	8	rectangular	Yes	Standard	Samsung	200	1	1	0
16	9	round sporty	No	Standard	Samsung	400	0	0	0
16	9	round classic	Advanced	Advanced	Apple	300	1	1	0
16	10	rectangular	Advanced	Standard	Garmin	300	1	1	0
16	10	round sporty	Yes	Advanced	Samsung	400	0	0	0
16	11	round sporty	Advanced	Advanced	Garmin	400	0	0	0
16	11	round classic	Yes	Basic	Apple	300	1	1	0
16	12	round classic	No	Advanced	Samsung	200	0	0	0
16	12	rectangular	Yes	Basic	Garmin	400	1	1	0
16	13	round classic	Advanced	Standard	Samsung	400	0	0	0
16	13	rectangular	No	Basic	Garmin	300	1	1	0
16	14	rectangular	No	Advanced	Apple	200	1	1	0
16	14	round classic	Yes	Standard	Samsung	300	0	0	0
16	15	rectangular	Advanced	Standard	Samsung	200	1	1	0
16	15	round classic	Yes	Advanced	Garmin	400	0	0	0
17	1	rectangular	Advanced	Basic	Samsung	400	1	1	1
17	1	round sporty	Yes	Standard	Apple	300	0	0	1
17	2	round sporty	No	Standard	Apple	200	0	0	1
17	2	rectangular	Yes	Advanced	Samsung	300	1	1	1
17	3	round sporty	Yes	Basic	Apple	200	0	0	1
17	3	round sporty	No	Standard	Samsung	300	1	1	1
17	4	rectangular	No	Standard	Apple	400	1	1	1
17	4	round sporty	Yes	Basic	Samsung	300	0	0	1
17	5	round classic	Yes	Standard	Garmin	200	1	1	1
17	5	rectangular	No	Basic	Samsung	300	0	0	1
17	6	round classic	No	Standard	Samsung	200	0	0	1
17	6	round sporty	Advanced	Standard	Apple	300	1	1	1
17	7	round classic	No	Basic	Garmin	200	0	0	1
17	7	rectangular	Yes	Standard	Apple	300	1	1	1
17	8	round classic	No	Basic	Apple	300	0	0	1
17	8	rectangular	Yes	Standard	Samsung	200	1	1	1
17	9	round sporty	No	Standard	Samsung	400	0	0	1
17	9	round classic	Advanced	Advanced	Apple	300	1	1	1
17	10	rectangular	Advanced	Standard	Garmin	300	1	1	1
17	10	round sporty	Yes	Advanced	Samsung	400	0	0	1
17	11	round sporty	Advanced	Advanced	Garmin	400	1	1	1
17	11	round classic	Yes	Basic	Apple	300	0	0	1
17	12	round classic	No	Advanced	Samsung	200	1	1	1
17	12	rectangular	Yes	Basic	Garmin	400	0	0	1
17	13	round classic	Advanced	Standard	Samsung	400	1	1	1
17	13	rectangular	No	Basic	Garmin	300	0	0	1
17	14	rectangular	No	Advanced	Apple	200	0	0	1
17	14	round classic	Yes	Standard	Samsung	300	1	1	1
17	15	rectangular	Advanced	Standard	Samsung	200	1	1	1
17	15	round classic	Yes	Advanced	Garmin	400	0	0	1
18	1	rectangular	Advanced	Basic	Samsung	400	0	0	0
18	1	round sporty	Yes	Standard	Apple	300	1	1	0
18	2	round sporty	No	Standard	Apple	200	1	1	0
18	2	rectangular	Yes	Advanced	Samsung	300	0	0	0
18	3	round sporty	Yes	Basic	Apple	200	1	1	0
18	3	round sporty	No	Standard	Samsung	300	0	0	0
18	4	rectangular	No	Standard	Apple	400	0	0	0
18	4	round sporty	Yes	Basic	Samsung	300	1	1	0
18	5	round classic	Yes	Standard	Garmin	200	1	1	0
18	5	rectangular	No	Basic	Samsung	300	0	0	0
18	6	round classic	No	Standard	Samsung	200	0	0	0
18	6	round sporty	Advanced	Standard	Apple	300	1	1	0
18	7	round classic	No	Basic	Garmin	200	0	0	0
18	7	rectangular	Yes	Standard	Apple	300	1	1	0
18	8	round classic	No	Basic	Apple	300	0	0	0
18	8	rectangular	Yes	Standard	Samsung	200	1	1	0
18	9	round sporty	No	Standard	Samsung	400	0	0	0
18	9	round classic	Advanced	Advanced	Apple	300	1	1	0
18	10	rectangular	Advanced	Standard	Garmin	300	1	0	0
18	10	round sporty	Yes	Advanced	Samsung	400	0	1	0
18	11	round sporty	Advanced	Advanced	Garmin	400	0	0	0
18	11	round classic	Yes	Basic	Apple	300	1	1	0
18	12	round classic	No	Advanced	Samsung	200	0	0	0
18	12	rectangular	Yes	Basic	Garmin	400	1	1	0
18	13	round classic	Advanced	Standard	Samsung	400	1	1	0
18	13	rectangular	No	Basic	Garmin	300	0	0	0
18	14	rectangular	No	Advanced	Apple	200	1	0	0
18	14	round classic	Yes	Standard	Samsung	300	0	1	0
18	15	rectangular	Advanced	Standard	Samsung	200	1	1	0
18	15	round classic	Yes	Advanced	Garmin	400	0	0	0
19	1	rectangular	Advanced	Basic	Samsung	400	1	1	1
19	1	round sporty	Yes	Standard	Apple	300	0	0	1
19	2	round sporty	No	Standard	Apple	200	0	0	1
19	2	rectangular	Yes	Advanced	Samsung	300	1	1	1
19	3	round sporty	Yes	Basic	Apple	200	1	1	1
19	3	round sporty	No	Standard	Samsung	300	0	0	1
19	4	rectangular	No	Standard	Apple	400	0	0	1
19	4	round sporty	Yes	Basic	Samsung	300	1	1	1
19	5	round classic	Yes	Standard	Garmin	200	1	1	1
19	5	rectangular	No	Basic	Samsung	300	0	0	1
19	6	round classic	No	Standard	Samsung	200	0	0	1
19	6	round sporty	Advanced	Standard	Apple	300	1	1	1
19	7	round classic	No	Basic	Garmin	200	0	0	1
19	7	rectangular	Yes	Standard	Apple	300	1	1	1
19	8	round classic	No	Basic	Apple	300	0	0	1
19	8	rectangular	Yes	Standard	Samsung	200	1	1	1
19	9	round sporty	No	Standard	Samsung	400	0	0	1
19	9	round classic	Advanced	Advanced	Apple	300	1	1	1
19	10	rectangular	Advanced	Standard	Garmin	300	1	1	1
19	10	round sporty	Yes	Advanced	Samsung	400	0	0	1
19	11	round sporty	Advanced	Advanced	Garmin	400	1	1	1
19	11	round classic	Yes	Basic	Apple	300	0	0	1
19	12	round classic	No	Advanced	Samsung	200	0	0	1
19	12	rectangular	Yes	Basic	Garmin	400	1	1	1
19	13	round classic	Advanced	Standard	Samsung	400	1	1	1
19	13	rectangular	No	Basic	Garmin	300	0	0	1
19	14	rectangular	No	Advanced	Apple	200	0	0	1
19	14	round classic	Yes	Standard	Samsung	300	1	1	1
19	15	rectangular	Advanced	Standard	Samsung	200	1	1	1
19	15	round classic	Yes	Advanced	Garmin	400	0	0	1
21	1	rectangular	Advanced	Basic	Samsung	400	0	0	0
21	1	round sporty	Yes	Standard	Apple	300	1	1	0
21	2	round sporty	No	Standard	Apple	200	0	0	0
21	2	rectangular	Yes	Advanced	Samsung	300	1	1	0
21	3	round sporty	Yes	Basic	Apple	200	1	1	0
21	3	round sporty	No	Standard	Samsung	300	0	0	0
21	4	rectangular	No	Standard	Apple	400	1	1	0
21	4	round sporty	Yes	Basic	Samsung	300	0	0	0
21	5	round classic	Yes	Standard	Garmin	200	1	1	0
21	5	rectangular	No	Basic	Samsung	300	0	0	0
21	6	round classic	No	Standard	Samsung	200	0	0	0
21	6	round sporty	Advanced	Standard	Apple	300	1	1	0
21	7	round classic	No	Basic	Garmin	200	0	0	0
21	7	rectangular	Yes	Standard	Apple	300	1	1	0
21	8	round classic	No	Basic	Apple	300	0	0	0
21	8	rectangular	Yes	Standard	Samsung	200	1	1	0
21	9	round sporty	No	Standard	Samsung	400	0	0	0
21	9	round classic	Advanced	Advanced	Apple	300	1	1	0
21	10	rectangular	Advanced	Standard	Garmin	300	1		0
21	10	round sporty	Yes	Advanced	Samsung	400	0		0
21	11	round sporty	Advanced	Advanced	Garmin	400	1	1	0
21	11	round classic	Yes	Basic	Apple	300	0	0	0
21	12	round classic	No	Advanced	Samsung	200	0	1	0
21	12	rectangular	Yes	Basic	Garmin	400	1	0	0
21	13	round classic	Advanced	Standard	Samsung	400	1	1	0
21	13	rectangular	No	Basic	Garmin	300	0	0	0
21	14	rectangular	No	Advanced	Apple	200	1	0	0
21	14	round classic	Yes	Standard	Samsung	300	0	1	0
21	15	rectangular	Advanced	Standard	Samsung	200	1	1	0
21	15	round classic	Yes	Advanced	Garmin	400	0	0	0
22	1	rectangular	Advanced	Basic	Samsung	400	0	0	1
22	1	round sporty	Yes	Standard	Apple	300	1	1	1
22	2	round sporty	No	Standard	Apple	200	0	0	1
22	2	rectangular	Yes	Advanced	Samsung	300	1	1	1
22	3	round sporty	Yes	Basic	Apple	200	1	1	1
22	3	round sporty	No	Standard	Samsung	300	0	0	1
22	4	rectangular	No	Standard	Apple	400	0	0	1
22	4	round sporty	Yes	Basic	Samsung	300	1	1	1
22	5	round classic	Yes	Standard	Garmin	200	1	1	1
22	5	rectangular	No	Basic	Samsung	300	0	0	1
22	6	round classic	No	Standard	Samsung	200	0	0	1
22	6	round sporty	Advanced	Standard	Apple	300	1	1	1
22	7	round classic	No	Basic	Garmin	200	0	0	1
22	7	rectangular	Yes	Standard	Apple	300	1	1	1
22	8	round classic	No	Basic	Apple	300	0	0	1
22	8	rectangular	Yes	Standard	Samsung	200	1	1	1
22	9	round sporty	No	Standard	Samsung	400	0	0	1
22	9	round classic	Advanced	Advanced	Apple	300	1	1	1
22	10	rectangular	Advanced	Standard	Garmin	300	0	0	1
22	10	round sporty	Yes	Advanced	Samsung	400	1	1	1
22	11	round sporty	Advanced	Advanced	Garmin	400	1	1	1
22	11	round classic	Yes	Basic	Apple	300	0	0	1
22	12	round classic	No	Advanced	Samsung	200	1	1	1
22	12	rectangular	Yes	Basic	Garmin	400	0	0	1
22	13	round classic	Advanced	Standard	Samsung	400	1	1	1
22	13	rectangular	No	Basic	Garmin	300	0	0	1
22	14	rectangular	No	Advanced	Apple	200	0	0	1
22	14	round classic	Yes	Standard	Samsung	300	1	1	1
22	15	rectangular	Advanced	Standard	Samsung	200	1	1	1
22	15	round classic	Yes	Advanced	Garmin	400	0	0	1
23	1	rectangular	Advanced	Basic	Samsung	400	0	1	1
23	1	round sporty	Yes	Standard	Apple	300	1	0	1
23	2	round sporty	No	Standard	Apple	200	0	0	1
23	2	rectangular	Yes	Advanced	Samsung	300	1	1	1
23	3	round sporty	Yes	Basic	Apple	200	1	1	1
23	3	round sporty	No	Standard	Samsung	300	0	0	1
23	4	rectangular	No	Standard	Apple	400	0	0	1
23	4	round sporty	Yes	Basic	Samsung	300	1	1	1
23	5	round classic	Yes	Standard	Garmin	200	1	1	1
23	5	rectangular	No	Basic	Samsung	300	0	0	1
23	6	round classic	No	Standard	Samsung	200	0	0	1
23	6	round sporty	Advanced	Standard	Apple	300	1	1	1
23	7	round classic	No	Basic	Garmin	200	0	0	1
23	7	rectangular	Yes	Standard	Apple	300	1	1	1
23	8	round classic	No	Basic	Apple	300	0	0	1
23	8	rectangular	Yes	Standard	Samsung	200	1	1	1
23	9	round sporty	No	Standard	Samsung	400	0	0	1
23	9	round classic	Advanced	Advanced	Apple	300	1	1	1
23	10	rectangular	Advanced	Standard	Garmin	300	1		1
23	10	round sporty	Yes	Advanced	Samsung	400	0		1
23	11	round sporty	Advanced	Advanced	Garmin	400	0		1
23	11	round classic	Yes	Basic	Apple	300	1		1
23	12	round classic	No	Advanced	Samsung	200	1	0	1
23	12	rectangular	Yes	Basic	Garmin	400	0	1	1
23	13	round classic	Advanced	Standard	Samsung	400	1	0	1
23	13	rectangular	No	Basic	Garmin	300	0	1	1
23	14	rectangular	No	Advanced	Apple	200	0	0	1
23	14	round classic	Yes	Standard	Samsung	300	1	1	1
23	15	rectangular	Advanced	Standard	Samsung	200	1	1	1
23	15	round classic	Yes	Advanced	Garmin	400	0	0	1
24	1	rectangular	Advanced	Basic	Samsung	400	0	0	0
24	1	round sporty	Yes	Standard	Apple	300	1	1	0
24	2	round sporty	No	Standard	Apple	200	1	0	0
24	2	rectangular	Yes	Advanced	Samsung	300	0	1	0
24	3	round sporty	Yes	Basic	Apple	200	1	1	0
24	3	round sporty	No	Standard	Samsung	300	0	0	0
24	4	rectangular	No	Standard	Apple	400	0	0	0
24	4	round sporty	Yes	Basic	Samsung	300	1	1	0
24	5	round classic	Yes	Standard	Garmin	200	1	1	0
24	5	rectangular	No	Basic	Samsung	300	0	0	0
24	6	round classic	No	Standard	Samsung	200	1	1	0
24	6	round sporty	Advanced	Standard	Apple	300	0	0	0
24	7	round classic	No	Basic	Garmin	200	1	0	0
24	7	rectangular	Yes	Standard	Apple	300	0	1	0
24	8	round classic	No	Basic	Apple	300	0	0	0
24	8	rectangular	Yes	Standard	Samsung	200	1	1	0
24	9	round sporty	No	Standard	Samsung	400	0	0	0
24	9	round classic	Advanced	Advanced	Apple	300	1	1	0
24	10	rectangular	Advanced	Standard	Garmin	300	1	1	0
24	10	round sporty	Yes	Advanced	Samsung	400	0	0	0
24	11	round sporty	Advanced	Advanced	Garmin	400	0	0	0
24	11	round classic	Yes	Basic	Apple	300	1	1	0
24	12	round classic	No	Advanced	Samsung	200	1	1	0
24	12	rectangular	Yes	Basic	Garmin	400	0	0	0
24	13	round classic	Advanced	Standard	Samsung	400	0	0	0
24	13	rectangular	No	Basic	Garmin	300	1	1	0
24	14	rectangular	No	Advanced	Apple	200	1	1	0
24	14	round classic	Yes	Standard	Samsung	300	0	0	0
24	15	rectangular	Advanced	Standard	Samsung	200	1	1	0
24	15	round classic	Yes	Advanced	Garmin	400	0	0	0
25	1	rectangular	Advanced	Basic	Samsung	400	0	0	0
25	1	round sporty	Yes	Standard	Apple	300	1	1	0
25	2	round sporty	No	Standard	Apple	200	0	0	0
25	2	rectangular	Yes	Advanced	Samsung	300	1	1	0
25	3	round sporty	Yes	Basic	Apple	200	1	1	0
25	3	round sporty	No	Standard	Samsung	300	0	0	0
25	4	rectangular	No	Standard	Apple	400	0	0	0
25	4	round sporty	Yes	Basic	Samsung	300	1	1	0
25	5	round classic	Yes	Standard	Garmin	200	1	1	0
25	5	rectangular	No	Basic	Samsung	300	0	0	0
25	6	round classic	No	Standard	Samsung	200	0	0	0
25	6	round sporty	Advanced	Standard	Apple	300	1	1	0
25	7	round classic	No	Basic	Garmin	200	0	0	0
25	7	rectangular	Yes	Standard	Apple	300	1	1	0
25	8	round classic	No	Basic	Apple	300	0	0	0
25	8	rectangular	Yes	Standard	Samsung	200	1	1	0
25	9	round sporty	No	Standard	Samsung	400	0	0	0
25	9	round classic	Advanced	Advanced	Apple	300	1	1	0
25	10	rectangular	Advanced	Standard	Garmin	300	0		0
25	10	round sporty	Yes	Advanced	Samsung	400	1		0
25	11	round sporty	Advanced	Advanced	Garmin	400	1		0
25	11	round classic	Yes	Basic	Apple	300	0		0
25	12	round classic	No	Advanced	Samsung	200	1	1	0
25	12	rectangular	Yes	Basic	Garmin	400	0	0	0
25	13	round classic	Advanced	Standard	Samsung	400	1	1	0
25	13	rectangular	No	Basic	Garmin	300	0	0	0
25	14	rectangular	No	Advanced	Apple	200	0	0	0
25	14	round classic	Yes	Standard	Samsung	300	1	1	0
25	15	rectangular	Advanced	Standard	Samsung	200	0		0
25	15	round classic	Yes	Advanced	Garmin	400	1		0
26	1	rectangular	Advanced	Basic	Samsung	400	0	0	1
26	1	round sporty	Yes	Standard	Apple	300	1	1	1
26	2	round sporty	No	Standard	Apple	200	0	0	1
26	2	rectangular	Yes	Advanced	Samsung	300	1	1	1
26	3	round sporty	Yes	Basic	Apple	200	1	0	1
26	3	round sporty	No	Standard	Samsung	300	0	1	1
26	4	rectangular	No	Standard	Apple	400	0		1
26	4	round sporty	Yes	Basic	Samsung	300	1		1
26	5	round classic	Yes	Standard	Garmin	200	1	1	1
26	5	rectangular	No	Basic	Samsung	300	0	0	1
26	6	round classic	No	Standard	Samsung	200	0		1
26	6	round sporty	Advanced	Standard	Apple	300	1		1
26	7	round classic	No	Basic	Garmin	200	0	0	1
26	7	rectangular	Yes	Standard	Apple	300	1	1	1
26	8	round classic	No	Basic	Apple	300	0		1
26	8	rectangular	Yes	Standard	Samsung	200	1		1
26	9	round sporty	No	Standard	Samsung	400	0	0	1
26	9	round classic	Advanced	Advanced	Apple	300	1	1	1
26	10	rectangular	Advanced	Standard	Garmin	300	0		1
26	10	round sporty	Yes	Advanced	Samsung	400	1		1
26	11	round sporty	Advanced	Advanced	Garmin	400	0	0	1
26	11	round classic	Yes	Basic	Apple	300	1	1	1
26	12	round classic	No	Advanced	Samsung	200	0		1
26	12	rectangular	Yes	Basic	Garmin	400	1		1
26	13	round classic	Advanced	Standard	Samsung	400	1	1	1
26	13	rectangular	No	Basic	Garmin	300	0	0	1
26	14	rectangular	No	Advanced	Apple	200	0	0	1
26	14	round classic	Yes	Standard	Samsung	300	1	1	1
26	15	rectangular	Advanced	Standard	Samsung	200	1		1
26	15	round classic	Yes	Advanced	Garmin	400	0		1
27	1	rectangular	Advanced	Basic	Samsung	400	1	1	1
27	1	round sporty	Yes	Standard	Apple	300	0	0	1
27	2	round sporty	No	Standard	Apple	200	0	0	1
27	2	rectangular	Yes	Advanced	Samsung	300	1	1	1
27	3	round sporty	Yes	Basic	Apple	200	1	1	1
27	3	round sporty	No	Standard	Samsung	300	0	0	1
27	4	rectangular	No	Standard	Apple	400	0		1
27	4	round sporty	Yes	Basic	Samsung	300	1		1
27	5	round classic	Yes	Standard	Garmin	200	1		1
27	5	rectangular	No	Basic	Samsung	300	0		1
27	6	round classic	No	Standard	Samsung	200	0		1
27	6	round sporty	Advanced	Standard	Apple	300	1		1
27	7	round classic	No	Basic	Garmin	200	0	0	1
27	7	rectangular	Yes	Standard	Apple	300	1	1	1
27	8	round classic	No	Basic	Apple	300	0	0	1
27	8	rectangular	Yes	Standard	Samsung	200	1	1	1
27	9	round sporty	No	Standard	Samsung	400	0	0	1
27	9	round classic	Advanced	Advanced	Apple	300	1	1	1
27	10	rectangular	Advanced	Standard	Garmin	300	0	0	1
27	10	round sporty	Yes	Advanced	Samsung	400	1	1	1
27	11	round sporty	Advanced	Advanced	Garmin	400	1	1	1
27	11	round classic	Yes	Basic	Apple	300	0	0	1
27	12	round classic	No	Advanced	Samsung	200	0	1	1
27	12	rectangular	Yes	Basic	Garmin	400	1	0	1
27	13	round classic	Advanced	Standard	Samsung	400	1	0	1
27	13	rectangular	No	Basic	Garmin	300	0	1	1
27	14	rectangular	No	Advanced	Apple	200	1		1
27	14	round classic	Yes	Standard	Samsung	300	0		1
27	15	rectangular	Advanced	Standard	Samsung	200	1	1	1
27	15	round classic	Yes	Advanced	Garmin	400	0	0	1
28	1	rectangular	Advanced	Basic	Samsung	400	1		0
28	1	round sporty	Yes	Standard	Apple	300	0		0
28	2	round sporty	No	Standard	Apple	200	0	0	0
28	2	rectangular	Yes	Advanced	Samsung	300	1	1	0
28	3	round sporty	Yes	Basic	Apple	200	1	1	0
28	3	round sporty	No	Standard	Samsung	300	0	0	0
28	4	rectangular	No	Standard	Apple	400	0	0	0
28	4	round sporty	Yes	Basic	Samsung	300	1	1	0
28	5	round classic	Yes	Standard	Garmin	200	1	0	0
28	5	rectangular	No	Basic	Samsung	300	0	1	0
28	6	round classic	No	Standard	Samsung	200	0	0	0
28	6	round sporty	Advanced	Standard	Apple	300	1	1	0
28	7	round classic	No	Basic	Garmin	200	0	0	0
28	7	rectangular	Yes	Standard	Apple	300	1	1	0
28	8	round classic	No	Basic	Apple	300	0	0	0
28	8	rectangular	Yes	Standard	Samsung	200	1	1	0
28	9	round sporty	No	Standard	Samsung	400	0	0	0
28	9	round classic	Advanced	Advanced	Apple	300	1	1	0
28	10	rectangular	Advanced	Standard	Garmin	300	1		0
28	10	round sporty	Yes	Advanced	Samsung	400	0		0
28	11	round sporty	Advanced	Advanced	Garmin	400	0	0	0
28	11	round classic	Yes	Basic	Apple	300	1	1	0
28	12	round classic	No	Advanced	Samsung	200	0	1	0
28	12	rectangular	Yes	Basic	Garmin	400	1	0	0
28	13	round classic	Advanced	Standard	Samsung	400	1	0	0
28	13	rectangular	No	Basic	Garmin	300	0	1	0
28	14	rectangular	No	Advanced	Apple	200	0	1	0
28	14	round classic	Yes	Standard	Samsung	300	1	0	0
28	15	rectangular	Advanced	Standard	Samsung	200	1	1	0
28	15	round classic	Yes	Advanced	Garmin	400	0	0	0
29	1	rectangular	Advanced	Basic	Samsung	400	1	1	0
29	1	round sporty	Yes	Standard	Apple	300	0	0	0
29	2	round sporty	No	Standard	Apple	200	0	0	0
29	2	rectangular	Yes	Advanced	Samsung	300	1	1	0
29	3	round sporty	Yes	Basic	Apple	200	1	1	0
29	3	round sporty	No	Standard	Samsung	300	0	0	0
29	4	rectangular	No	Standard	Apple	400	1	1	0
29	4	round sporty	Yes	Basic	Samsung	300	0	0	0
29	5	round classic	Yes	Standard	Garmin	200	0	0	0
29	5	rectangular	No	Basic	Samsung	300	1	1	0
29	6	round classic	No	Standard	Samsung	200	0	0	0
29	6	round sporty	Advanced	Standard	Apple	300	1	1	0
29	7	round classic	No	Basic	Garmin	200	0	0	0
29	7	rectangular	Yes	Standard	Apple	300	1	1	0
29	8	round classic	No	Basic	Apple	300	0	0	0
29	8	rectangular	Yes	Standard	Samsung	200	1	1	0
29	9	round sporty	No	Standard	Samsung	400	0	0	0
29	9	round classic	Advanced	Advanced	Apple	300	1	1	0
29	10	rectangular	Advanced	Standard	Garmin	300	1	1	0
29	10	round sporty	Yes	Advanced	Samsung	400	0	0	0
29	11	round sporty	Advanced	Advanced	Garmin	400	1	1	0
29	11	round classic	Yes	Basic	Apple	300	0	0	0
29	12	round classic	No	Advanced	Samsung	200	0	0	0
29	12	rectangular	Yes	Basic	Garmin	400	1	1	0
29	13	round classic	Advanced	Standard	Samsung	400	1	1	0
29	13	rectangular	No	Basic	Garmin	300	0	0	0
29	14	rectangular	No	Advanced	Apple	200	0	0	0
29	14	round classic	Yes	Standard	Samsung	300	1	1	0
29	15	rectangular	Advanced	Standard	Samsung	200	1	1	0
29	15	round classic	Yes	Advanced	Garmin	400	0	0	0
30	1	rectangular	Advanced	Basic	Samsung	400	1		0
30	1	round sporty	Yes	Standard	Apple	300	0		0
30	2	round sporty	No	Standard	Apple	200	0		0
30	2	rectangular	Yes	Advanced	Samsung	300	1		0
30	3	round sporty	Yes	Basic	Apple	200	1	1	0
30	3	round sporty	No	Standard	Samsung	300	0	0	0
30	4	rectangular	No	Standard	Apple	400	0		0
30	4	round sporty	Yes	Basic	Samsung	300	1		0
30	5	round classic	Yes	Standard	Garmin	200	1	1	0
30	5	rectangular	No	Basic	Samsung	300	0	0	0
30	6	round classic	No	Standard	Samsung	200	0		0
30	6	round sporty	Advanced	Standard	Apple	300	1		0
30	7	round classic	No	Basic	Garmin	200	0		0
30	7	rectangular	Yes	Standard	Apple	300	1		0
30	8	round classic	No	Basic	Apple	300	0	0	0
30	8	rectangular	Yes	Standard	Samsung	200	1	1	0
30	9	round sporty	No	Standard	Samsung	400	0	0	0
30	9	round classic	Advanced	Advanced	Apple	300	1	1	0
30	10	rectangular	Advanced	Standard	Garmin	300	1	1	0
30	10	round sporty	Yes	Advanced	Samsung	400	0	0	0
30	11	round sporty	Advanced	Advanced	Garmin	400	0	0	0
30	11	round classic	Yes	Basic	Apple	300	1	1	0
30	12	round classic	No	Advanced	Samsung	200	0	1	0
30	12	rectangular	Yes	Basic	Garmin	400	1	0	0
30	13	round classic	Advanced	Standard	Samsung	400	1	1	0
30	13	rectangular	No	Basic	Garmin	300	0	0	0
30	14	rectangular	No	Advanced	Apple	200	0	0	0
30	14	round classic	Yes	Standard	Samsung	300	1	1	0
30	15	rectangular	Advanced	Standard	Samsung	200	1	1	0
30	15	round classic	Yes	Advanced	Garmin	400	0	0	0
32	1	rectangular	Advanced	Basic	Samsung	400	1	1	0
32	1	round sporty	Yes	Standard	Apple	300	0	0	0
32	2	round sporty	No	Standard	Apple	200	0	0	0
32	2	rectangular	Yes	Advanced	Samsung	300	1	1	0
32	3	round sporty	Yes	Basic	Apple	200	1	1	0
32	3	round sporty	No	Standard	Samsung	300	0	0	0
32	4	rectangular	No	Standard	Apple	400	0	0	0
32	4	round sporty	Yes	Basic	Samsung	300	1	1	0
32	5	round classic	Yes	Standard	Garmin	200	1	1	0
32	5	rectangular	No	Basic	Samsung	300	0	0	0
32	6	round classic	No	Standard	Samsung	200	0	0	0
32	6	round sporty	Advanced	Standard	Apple	300	1	1	0
32	7	round classic	No	Basic	Garmin	200	0	0	0
32	7	rectangular	Yes	Standard	Apple	300	1	1	0
32	8	round classic	No	Basic	Apple	300	0	0	0
32	8	rectangular	Yes	Standard	Samsung	200	1	1	0
32	9	round sporty	No	Standard	Samsung	400	0	0	0
32	9	round classic	Advanced	Advanced	Apple	300	1	1	0
32	10	rectangular	Advanced	Standard	Garmin	300	1	1	0
32	10	round sporty	Yes	Advanced	Samsung	400	0	0	0
32	11	round sporty	Advanced	Advanced	Garmin	400	1	1	0
32	11	round classic	Yes	Basic	Apple	300	0	0	0
32	12	round classic	No	Advanced	Samsung	200	0	0	0
32	12	rectangular	Yes	Basic	Garmin	400	1	1	0
32	13	round classic	Advanced	Standard	Samsung	400	1	1	0
32	13	rectangular	No	Basic	Garmin	300	0	0	0
32	14	rectangular	No	Advanced	Apple	200	0	0	0
32	14	round classic	Yes	Standard	Samsung	300	1	1	0
32	15	rectangular	Advanced	Standard	Samsung	200	1	1	0
32	15	round classic	Yes	Advanced	Garmin	400	0	0	0
33	1	rectangular	Advanced	Basic	Samsung	400	1	1	1
33	1	round sporty	Yes	Standard	Apple	300	0	0	1
33	2	round sporty	No	Standard	Apple	200	0	0	1
33	2	rectangular	Yes	Advanced	Samsung	300	1	1	1
33	3	round sporty	Yes	Basic	Apple	200	1	1	1
33	3	round sporty	No	Standard	Samsung	300	0	0	1
33	4	rectangular	No	Standard	Apple	400	0	0	1
33	4	round sporty	Yes	Basic	Samsung	300	1	1	1
33	5	round classic	Yes	Standard	Garmin	200	1	1	1
33	5	rectangular	No	Basic	Samsung	300	0	0	1
33	6	round classic	No	Standard	Samsung	200	0	0	1
33	6	round sporty	Advanced	Standard	Apple	300	1	1	1
33	7	round classic	No	Basic	Garmin	200	0	0	1
33	7	rectangular	Yes	Standard	Apple	300	1	1	1
33	8	round classic	No	Basic	Apple	300	0	0	1
33	8	rectangular	Yes	Standard	Samsung	200	1	1	1
33	9	round sporty	No	Standard	Samsung	400	0	0	1
33	9	round classic	Advanced	Advanced	Apple	300	1	1	1
33	10	rectangular	Advanced	Standard	Garmin	300	1	1	1
33	10	round sporty	Yes	Advanced	Samsung	400	0	0	1
33	11	round sporty	Advanced	Advanced	Garmin	400	0	0	1
33	11	round classic	Yes	Basic	Apple	300	1	1	1
33	12	round classic	No	Advanced	Samsung	200	0	0	1
33	12	rectangular	Yes	Basic	Garmin	400	1	1	1
33	13	round classic	Advanced	Standard	Samsung	400	1	1	1
33	13	rectangular	No	Basic	Garmin	300	0	0	1
33	14	rectangular	No	Advanced	Apple	200	0	1	1
33	14	round classic	Yes	Standard	Samsung	300	1	0	1
33	15	rectangular	Advanced	Standard	Samsung	200	1	1	1
33	15	round classic	Yes	Advanced	Garmin	400	0	0	1
34	1	rectangular	Advanced	Basic	Samsung	400	1	1	1
34	1	round sporty	Yes	Standard	Apple	300	0	0	1
34	2	round sporty	No	Standard	Apple	200	0	0	1
34	2	rectangular	Yes	Advanced	Samsung	300	1	1	1
34	3	round sporty	Yes	Basic	Apple	200	1	1	1
34	3	round sporty	No	Standard	Samsung	300	0	0	1
34	4	rectangular	No	Standard	Apple	400	0	0	1
34	4	round sporty	Yes	Basic	Samsung	300	1	1	1
34	5	round classic	Yes	Standard	Garmin	200	1	1	1
34	5	rectangular	No	Basic	Samsung	300	0	0	1
34	6	round classic	No	Standard	Samsung	200	0	0	1
34	6	round sporty	Advanced	Standard	Apple	300	1	1	1
34	7	round classic	No	Basic	Garmin	200	0	0	1
34	7	rectangular	Yes	Standard	Apple	300	1	1	1
34	8	round classic	No	Basic	Apple	300	0	0	1
34	8	rectangular	Yes	Standard	Samsung	200	1	1	1
34	9	round sporty	No	Standard	Samsung	400	0	0	1
34	9	round classic	Advanced	Advanced	Apple	300	1	1	1
34	10	rectangular	Advanced	Standard	Garmin	300	1	1	1
34	10	round sporty	Yes	Advanced	Samsung	400	0	0	1
34	11	round sporty	Advanced	Advanced	Garmin	400	1	1	1
34	11	round classic	Yes	Basic	Apple	300	0	0	1
34	12	round classic	No	Advanced	Samsung	200	0	0	1
34	12	rectangular	Yes	Basic	Garmin	400	1	1	1
34	13	round classic	Advanced	Standard	Samsung	400	1	1	1
34	13	rectangular	No	Basic	Garmin	300	0	0	1
34	14	rectangular	No	Advanced	Apple	200	0	0	1
34	14	round classic	Yes	Standard	Samsung	300	1	1	1
34	15	rectangular	Advanced	Standard	Samsung	200	1	1	1
34	15	round classic	Yes	Advanced	Garmin	400	0	0	1
36	1	rectangular	Advanced	Basic	Samsung	400	0	0	1
36	1	round sporty	Yes	Standard	Apple	300	1	1	1
36	2	round sporty	No	Standard	Apple	200	0	0	1
36	2	rectangular	Yes	Advanced	Samsung	300	1	1	1
36	3	round sporty	Yes	Basic	Apple	200	1	1	1
36	3	round sporty	No	Standard	Samsung	300	0	0	1
36	4	rectangular	No	Standard	Apple	400	1	1	1
36	4	round sporty	Yes	Basic	Samsung	300	0	0	1
36	5	round classic	Yes	Standard	Garmin	200	0	0	1
36	5	rectangular	No	Basic	Samsung	300	1	1	1
36	6	round classic	No	Standard	Samsung	200	0	0	1
36	6	round sporty	Advanced	Standard	Apple	300	1	1	1
36	7	round classic	No	Basic	Garmin	200	0	0	1
36	7	rectangular	Yes	Standard	Apple	300	1	1	1
36	8	round classic	No	Basic	Apple	300	0	0	1
36	8	rectangular	Yes	Standard	Samsung	200	1	1	1
36	9	round sporty	No	Standard	Samsung	400	0	0	1
36	9	round classic	Advanced	Advanced	Apple	300	1	1	1
36	10	rectangular	Advanced	Standard	Garmin	300	0	0	1
36	10	round sporty	Yes	Advanced	Samsung	400	1	1	1
36	11	round sporty	Advanced	Advanced	Garmin	400	0	0	1
36	11	round classic	Yes	Basic	Apple	300	1	1	1
36	12	round classic	No	Advanced	Samsung	200	1	1	1
36	12	rectangular	Yes	Basic	Garmin	400	0	0	1
36	13	round classic	Advanced	Standard	Samsung	400	1	1	1
36	13	rectangular	No	Basic	Garmin	300	0	0	1
36	14	rectangular	No	Advanced	Apple	200	1	1	1
36	14	round classic	Yes	Standard	Samsung	300	0	0	1
36	15	rectangular	Advanced	Standard	Samsung	200	1	1	1
36	15	round classic	Yes	Advanced	Garmin	400	0	0	1
37	1	rectangular	Advanced	Basic	Samsung	400	0	0	1
37	1	round sporty	Yes	Standard	Apple	300	1	1	1
37	2	round sporty	No	Standard	Apple	200	0	0	1
37	2	rectangular	Yes	Advanced	Samsung	300	1	1	1
37	3	round sporty	Yes	Basic	Apple	200	1	1	1
37	3	round sporty	No	Standard	Samsung	300	0	0	1
37	4	rectangular	No	Standard	Apple	400	1	1	1
37	4	round sporty	Yes	Basic	Samsung	300	0	0	1
37	5	round classic	Yes	Standard	Garmin	200	1	1	1
37	5	rectangular	No	Basic	Samsung	300	0	0	1
37	6	round classic	No	Standard	Samsung	200	0	0	1
37	6	round sporty	Advanced	Standard	Apple	300	1	1	1
37	7	round classic	No	Basic	Garmin	200	0	0	1
37	7	rectangular	Yes	Standard	Apple	300	1	1	1
37	8	round classic	No	Basic	Apple	300	1	1	1
37	8	rectangular	Yes	Standard	Samsung	200	0	0	1
37	9	round sporty	No	Standard	Samsung	400	0	0	1
37	9	round classic	Advanced	Advanced	Apple	300	1	1	1
37	10	rectangular	Advanced	Standard	Garmin	300	1	1	1
37	10	round sporty	Yes	Advanced	Samsung	400	0	0	1
37	11	round sporty	Advanced	Advanced	Garmin	400	1	1	1
37	11	round classic	Yes	Basic	Apple	300	0	0	1
37	12	round classic	No	Advanced	Samsung	200	0	0	1
37	12	rectangular	Yes	Basic	Garmin	400	1	1	1
37	13	round classic	Advanced	Standard	Samsung	400	0	0	1
37	13	rectangular	No	Basic	Garmin	300	1	1	1
37	14	rectangular	No	Advanced	Apple	200	1	1	1
37	14	round classic	Yes	Standard	Samsung	300	0	0	1
37	15	rectangular	Advanced	Standard	Samsung	200	1	1	1
37	15	round classic	Yes	Advanced	Garmin	400	0	0	1
38	1	rectangular	Advanced	Basic	Samsung	400	0	0	0
38	1	round sporty	Yes	Standard	Apple	300	1	1	0
38	2	round sporty	No	Standard	Apple	200	0	0	0
38	2	rectangular	Yes	Advanced	Samsung	300	1	1	0
38	3	round sporty	Yes	Basic	Apple	200	1	1	0
38	3	round sporty	No	Standard	Samsung	300	0	0	0
38	4	rectangular	No	Standard	Apple	400	1	1	0
38	4	round sporty	Yes	Basic	Samsung	300	0	0	0
38	5	round classic	Yes	Standard	Garmin	200	1	1	0
38	5	rectangular	No	Basic	Samsung	300	0	0	0
38	6	round classic	No	Standard	Samsung	200	0	0	0
38	6	round sporty	Advanced	Standard	Apple	300	1	1	0
38	7	round classic	No	Basic	Garmin	200	0	0	0
38	7	rectangular	Yes	Standard	Apple	300	1	1	0
38	8	round classic	No	Basic	Apple	300	0		0
38	8	rectangular	Yes	Standard	Samsung	200	1		0
38	9	round sporty	No	Standard	Samsung	400	0	0	0
38	9	round classic	Advanced	Advanced	Apple	300	1	1	0
38	10	rectangular	Advanced	Standard	Garmin	300	0	0	0
38	10	round sporty	Yes	Advanced	Samsung	400	1	1	0
38	11	round sporty	Advanced	Advanced	Garmin	400	0	0	0
38	11	round classic	Yes	Basic	Apple	300	1	1	0
38	12	round classic	No	Advanced	Samsung	200	1	1	0
38	12	rectangular	Yes	Basic	Garmin	400	0	0	0
38	13	round classic	Advanced	Standard	Samsung	400	1	1	0
38	13	rectangular	No	Basic	Garmin	300	0	0	0
38	14	rectangular	No	Advanced	Apple	200	1	1	0
38	14	round classic	Yes	Standard	Samsung	300	0	0	0
38	15	rectangular	Advanced	Standard	Samsung	200	1	1	0
38	15	round classic	Yes	Advanced	Garmin	400	0	0	0
39	1	rectangular	Advanced	Basic	Samsung	400	1	1	1
39	1	round sporty	Yes	Standard	Apple	300	0	0	1
39	2	round sporty	No	Standard	Apple	200	0	0	1
39	2	rectangular	Yes	Advanced	Samsung	300	1	1	1
39	3	round sporty	Yes	Basic	Apple	200	1	1	1
39	3	round sporty	No	Standard	Samsung	300	0	0	1
39	4	rectangular	No	Standard	Apple	400	0	1	1
39	4	round sporty	Yes	Basic	Samsung	300	1	0	1
39	5	round classic	Yes	Standard	Garmin	200	1	1	1
39	5	rectangular	No	Basic	Samsung	300	0	0	1
39	6	round classic	No	Standard	Samsung	200	0	0	1
39	6	round sporty	Advanced	Standard	Apple	300	1	1	1
39	7	round classic	No	Basic	Garmin	200	0	0	1
39	7	rectangular	Yes	Standard	Apple	300	1	1	1
39	8	round classic	No	Basic	Apple	300	0	0	1
39	8	rectangular	Yes	Standard	Samsung	200	1	1	1
39	9	round sporty	No	Standard	Samsung	400	0	0	1
39	9	round classic	Advanced	Advanced	Apple	300	1	1	1
39	10	rectangular	Advanced	Standard	Garmin	300	1	1	1
39	10	round sporty	Yes	Advanced	Samsung	400	0	0	1
39	11	round sporty	Advanced	Advanced	Garmin	400	0	0	1
39	11	round classic	Yes	Basic	Apple	300	1	1	1
39	12	round classic	No	Advanced	Samsung	200	0	0	1
39	12	rectangular	Yes	Basic	Garmin	400	1	1	1
39	13	round classic	Advanced	Standard	Samsung	400	1	1	1
39	13	rectangular	No	Basic	Garmin	300	0	0	1
39	14	rectangular	No	Advanced	Apple	200	0	0	1
39	14	round classic	Yes	Standard	Samsung	300	1	1	1
39	15	rectangular	Advanced	Standard	Samsung	200	1	1	1
39	15	round classic	Yes	Advanced	Garmin	400	0	0	1
40	1	rectangular	Advanced	Basic	Samsung	400	0	0	1
40	1	round sporty	Yes	Standard	Apple	300	1	1	1
40	2	round sporty	No	Standard	Apple	200	0	0	1
40	2	rectangular	Yes	Advanced	Samsung	300	1	1	1
40	3	round sporty	Yes	Basic	Apple	200	1	1	1
40	3	round sporty	No	Standard	Samsung	300	0	0	1
40	4	rectangular	No	Standard	Apple	400	0	0	1
40	4	round sporty	Yes	Basic	Samsung	300	1	1	1
40	5	round classic	Yes	Standard	Garmin	200	1	0	1
40	5	rectangular	No	Basic	Samsung	300	0	1	1
40	6	round classic	No	Standard	Samsung	200	0	0	1
40	6	round sporty	Advanced	Standard	Apple	300	1	1	1
40	7	round classic	No	Basic	Garmin	200	0	0	1
40	7	rectangular	Yes	Standard	Apple	300	1	1	1
40	8	round classic	No	Basic	Apple	300	0	0	1
40	8	rectangular	Yes	Standard	Samsung	200	1	1	1
40	9	round sporty	No	Standard	Samsung	400	0	0	1
40	9	round classic	Advanced	Advanced	Apple	300	1	1	1
40	10	rectangular	Advanced	Standard	Garmin	300	0	0	1
40	10	round sporty	Yes	Advanced	Samsung	400	1	1	1
40	11	round sporty	Advanced	Advanced	Garmin	400	1	1	1
40	11	round classic	Yes	Basic	Apple	300	0	0	1
40	12	round classic	No	Advanced	Samsung	200	0	0	1
40	12	rectangular	Yes	Basic	Garmin	400	1	1	1
40	13	round classic	Advanced	Standard	Samsung	400	1	1	1
40	13	rectangular	No	Basic	Garmin	300	0	0	1
40	14	rectangular	No	Advanced	Apple	200	1	1	1
40	14	round classic	Yes	Standard	Samsung	300	0	0	1
40	15	rectangular	Advanced	Standard	Samsung	200	0	1	1
40	15	round classic	Yes	Advanced	Garmin	400	1	0	1
42	1	rectangular	Advanced	Basic	Samsung	400	1	0	1
42	1	round sporty	Yes	Standard	Apple	300	0	1	1
42	2	round sporty	No	Standard	Apple	200	0	0	1
42	2	rectangular	Yes	Advanced	Samsung	300	1	1	1
42	3	round sporty	Yes	Basic	Apple	200	0		1
42	3	round sporty	No	Standard	Samsung	300	1		1
42	4	rectangular	No	Standard	Apple	400	0	0	1
42	4	round sporty	Yes	Basic	Samsung	300	1	1	1
42	5	round classic	Yes	Standard	Garmin	200	0	0	1
42	5	rectangular	No	Basic	Samsung	300	1	1	1
42	6	round classic	No	Standard	Samsung	200	1	1	1
42	6	round sporty	Advanced	Standard	Apple	300	0	0	1
42	7	round classic	No	Basic	Garmin	200	1	1	1
42	7	rectangular	Yes	Standard	Apple	300	0	0	1
42	8	round classic	No	Basic	Apple	300	0	0	1
42	8	rectangular	Yes	Standard	Samsung	200	1	1	1
42	9	round sporty	No	Standard	Samsung	400	1	0	1
42	9	round classic	Advanced	Advanced	Apple	300	0	1	1
42	10	rectangular	Advanced	Standard	Garmin	300	0	0	1
42	10	round sporty	Yes	Advanced	Samsung	400	1	1	1
42	11	round sporty	Advanced	Advanced	Garmin	400	1	0	1
42	11	round classic	Yes	Basic	Apple	300	0	1	1
42	12	round classic	No	Advanced	Samsung	200	1	1	1
42	12	rectangular	Yes	Basic	Garmin	400	0	0	1
42	13	round classic	Advanced	Standard	Samsung	400	1	0	1
42	13	rectangular	No	Basic	Garmin	300	0	1	1
42	14	rectangular	No	Advanced	Apple	200	0		1
42	14	round classic	Yes	Standard	Samsung	300	1		1
42	15	rectangular	Advanced	Standard	Samsung	200	1	1	1
42	15	round classic	Yes	Advanced	Garmin	400	0	0	1
43	1	rectangular	Advanced	Basic	Samsung	400	1	1	1
43	1	round sporty	Yes	Standard	Apple	300	0	0	1
43	2	round sporty	No	Standard	Apple	200	0	0	1
43	2	rectangular	Yes	Advanced	Samsung	300	1	1	1
43	3	round sporty	Yes	Basic	Apple	200	1	1	1
43	3	round sporty	No	Standard	Samsung	300	0	0	1
43	4	rectangular	No	Standard	Apple	400	0	0	1
43	4	round sporty	Yes	Basic	Samsung	300	1	1	1
43	5	round classic	Yes	Standard	Garmin	200	1	1	1
43	5	rectangular	No	Basic	Samsung	300	0	0	1
43	6	round classic	No	Standard	Samsung	200	0	0	1
43	6	round sporty	Advanced	Standard	Apple	300	1	1	1
43	7	round classic	No	Basic	Garmin	200	0	0	1
43	7	rectangular	Yes	Standard	Apple	300	1	1	1
43	8	round classic	No	Basic	Apple	300	0	0	1
43	8	rectangular	Yes	Standard	Samsung	200	1	1	1
43	9	round sporty	No	Standard	Samsung	400	0	0	1
43	9	round classic	Advanced	Advanced	Apple	300	1	1	1
43	10	rectangular	Advanced	Standard	Garmin	300	1	1	1
43	10	round sporty	Yes	Advanced	Samsung	400	0	0	1
43	11	round sporty	Advanced	Advanced	Garmin	400	1	1	1
43	11	round classic	Yes	Basic	Apple	300	0	0	1
43	12	round classic	No	Advanced	Samsung	200	0	0	1
43	12	rectangular	Yes	Basic	Garmin	400	1	1	1
43	13	round classic	Advanced	Standard	Samsung	400	1	1	1
43	13	rectangular	No	Basic	Garmin	300	0	0	1
43	14	rectangular	No	Advanced	Apple	200	0	0	1
43	14	round classic	Yes	Standard	Samsung	300	1	1	1
43	15	rectangular	Advanced	Standard	Samsung	200	1	1	1
43	15	round classic	Yes	Advanced	Garmin	400	0	0	1
44	1	rectangular	Advanced	Basic	Samsung	400	1	1	1
44	1	round sporty	Yes	Standard	Apple	300	0	0	1
44	2	round sporty	No	Standard	Apple	200	0	0	1
44	2	rectangular	Yes	Advanced	Samsung	300	1	1	1
44	3	round sporty	Yes	Basic	Apple	200	1	1	1
44	3	round sporty	No	Standard	Samsung	300	0	0	1
44	4	rectangular	No	Standard	Apple	400	0	0	1
44	4	round sporty	Yes	Basic	Samsung	300	1	1	1
44	5	round classic	Yes	Standard	Garmin	200	1	1	1
44	5	rectangular	No	Basic	Samsung	300	0	0	1
44	6	round classic	No	Standard	Samsung	200	0	0	1
44	6	round sporty	Advanced	Standard	Apple	300	1	1	1
44	7	round classic	No	Basic	Garmin	200	0	0	1
44	7	rectangular	Yes	Standard	Apple	300	1	1	1
44	8	round classic	No	Basic	Apple	300	0	0	1
44	8	rectangular	Yes	Standard	Samsung	200	1	1	1
44	9	round sporty	No	Standard	Samsung	400	0	0	1
44	9	round classic	Advanced	Advanced	Apple	300	1	1	1
44	10	rectangular	Advanced	Standard	Garmin	300	1	1	1
44	10	round sporty	Yes	Advanced	Samsung	400	0	0	1
44	11	round sporty	Advanced	Advanced	Garmin	400	1	1	1
44	11	round classic	Yes	Basic	Apple	300	0	0	1
44	12	round classic	No	Advanced	Samsung	200	1	1	1
44	12	rectangular	Yes	Basic	Garmin	400	0	0	1
44	13	round classic	Advanced	Standard	Samsung	400	1	1	1
44	13	rectangular	No	Basic	Garmin	300	0	0	1
44	14	rectangular	No	Advanced	Apple	200	0	0	1
44	14	round classic	Yes	Standard	Samsung	300	1	1	1
44	15	rectangular	Advanced	Standard	Samsung	200	1	1	1
44	15	round classic	Yes	Advanced	Garmin	400	0	0	1
45	1	rectangular	Advanced	Basic	Samsung	400	1	1	0
45	1	round sporty	Yes	Standard	Apple	300	0	0	0
45	2	round sporty	No	Standard	Apple	200	1	1	0
45	2	rectangular	Yes	Advanced	Samsung	300	0	0	0
45	3	round sporty	Yes	Basic	Apple	200	1	1	0
45	3	round sporty	No	Standard	Samsung	300	0	0	0
45	4	rectangular	No	Standard	Apple	400	1	1	0
45	4	round sporty	Yes	Basic	Samsung	300	0	0	0
45	5	round classic	Yes	Standard	Garmin	200	0	0	0
45	5	rectangular	No	Basic	Samsung	300	1	1	0
45	6	round classic	No	Standard	Samsung	200	1	1	0
45	6	round sporty	Advanced	Standard	Apple	300	0	0	0
45	7	round classic	No	Basic	Garmin	200	0	0	0
45	7	rectangular	Yes	Standard	Apple	300	1	1	0
45	8	round classic	No	Basic	Apple	300	0	0	0
45	8	rectangular	Yes	Standard	Samsung	200	1	1	0
45	9	round sporty	No	Standard	Samsung	400	0	0	0
45	9	round classic	Advanced	Advanced	Apple	300	1	1	0
45	10	rectangular	Advanced	Standard	Garmin	300	1	1	0
45	10	round sporty	Yes	Advanced	Samsung	400	0	0	0
45	11	round sporty	Advanced	Advanced	Garmin	400	0	0	0
45	11	round classic	Yes	Basic	Apple	300	1	1	0
45	12	round classic	No	Advanced	Samsung	200	1	1	0
45	12	rectangular	Yes	Basic	Garmin	400	0	0	0
45	13	round classic	Advanced	Standard	Samsung	400	1	1	0
45	13	rectangular	No	Basic	Garmin	300	0	0	0
45	14	rectangular	No	Advanced	Apple	200	1	1	0
45	14	round classic	Yes	Standard	Samsung	300	0	0	0
45	15	rectangular	Advanced	Standard	Samsung	200	1	1	0
45	15	round classic	Yes	Advanced	Garmin	400	0	0	0
47	1	rectangular	Advanced	Basic	Samsung	400	1	1	0
47	1	round sporty	Yes	Standard	Apple	300	0	0	0
47	2	round sporty	No	Standard	Apple	200	0	0	0
47	2	rectangular	Yes	Advanced	Samsung	300	1	1	0
47	3	round sporty	Yes	Basic	Apple	200	1	1	0
47	3	round sporty	No	Standard	Samsung	300	0	0	0
47	4	rectangular	No	Standard	Apple	400	1	0	0
47	4	round sporty	Yes	Basic	Samsung	300	0	1	0
47	5	round classic	Yes	Standard	Garmin	200	1	1	0
47	5	rectangular	No	Basic	Samsung	300	0	0	0
47	6	round classic	No	Standard	Samsung	200	1	0	0
47	6	round sporty	Advanced	Standard	Apple	300	0	1	0
47	7	round classic	No	Basic	Garmin	200	0		0
47	7	rectangular	Yes	Standard	Apple	300	1		0
47	8	round classic	No	Basic	Apple	300	0	0	0
47	8	rectangular	Yes	Standard	Samsung	200	1	1	0
47	9	round sporty	No	Standard	Samsung	400	0	0	0
47	9	round classic	Advanced	Advanced	Apple	300	1	1	0
47	10	rectangular	Advanced	Standard	Garmin	300	1	1	0
47	10	round sporty	Yes	Advanced	Samsung	400	0	0	0
47	11	round sporty	Advanced	Advanced	Garmin	400	0	1	0
47	11	round classic	Yes	Basic	Apple	300	1	0	0
47	12	round classic	No	Advanced	Samsung	200	1	0	0
47	12	rectangular	Yes	Basic	Garmin	400	0	1	0
47	13	round classic	Advanced	Standard	Samsung	400	1	1	0
47	13	rectangular	No	Basic	Garmin	300	0	0	0
47	14	rectangular	No	Advanced	Apple	200	0	1	0
47	14	round classic	Yes	Standard	Samsung	300	1	0	0
47	15	rectangular	Advanced	Standard	Samsung	200	1	1	0
47	15	round classic	Yes	Advanced	Garmin	400	0	0	0
48	1	rectangular	Advanced	Basic	Samsung	400	0	0	1
48	1	round sporty	Yes	Standard	Apple	300	1	1	1
48	2	round sporty	No	Standard	Apple	200	0	0	1
48	2	rectangular	Yes	Advanced	Samsung	300	1	1	1
48	3	round sporty	Yes	Basic	Apple	200	1	1	1
48	3	round sporty	No	Standard	Samsung	300	0	0	1
48	4	rectangular	No	Standard	Apple	400	0	0	1
48	4	round sporty	Yes	Basic	Samsung	300	1	1	1
48	5	round classic	Yes	Standard	Garmin	200	1	1	1
48	5	rectangular	No	Basic	Samsung	300	0	0	1
48	6	round classic	No	Standard	Samsung	200	0	0	1
48	6	round sporty	Advanced	Standard	Apple	300	1	1	1
48	7	round classic	No	Basic	Garmin	200	0	0	1
48	7	rectangular	Yes	Standard	Apple	300	1	1	1
48	8	round classic	No	Basic	Apple	300	0	0	1
48	8	rectangular	Yes	Standard	Samsung	200	1	1	1
48	9	round sporty	No	Standard	Samsung	400	0	0	1
48	9	round classic	Advanced	Advanced	Apple	300	1	1	1
48	10	rectangular	Advanced	Standard	Garmin	300	1	1	1
48	10	round sporty	Yes	Advanced	Samsung	400	0	0	1
48	11	round sporty	Advanced	Advanced	Garmin	400	0	0	1
48	11	round classic	Yes	Basic	Apple	300	1	1	1
48	12	round classic	No	Advanced	Samsung	200	1		1
48	12	rectangular	Yes	Basic	Garmin	400	0		1
48	13	round classic	Advanced	Standard	Samsung	400	1	1	1
48	13	rectangular	No	Basic	Garmin	300	0	0	1
48	14	rectangular	No	Advanced	Apple	200	1	1	1
48	14	round classic	Yes	Standard	Samsung	300	0	0	1
48	15	rectangular	Advanced	Standard	Samsung	200	1	1	1
48	15	round classic	Yes	Advanced	Garmin	400	0	0	1
49	1	rectangular	Advanced	Basic	Samsung	400	1	1	0
49	1	round sporty	Yes	Standard	Apple	300	0	0	0
49	2	round sporty	No	Standard	Apple	200	0	0	0
49	2	rectangular	Yes	Advanced	Samsung	300	1	1	0
49	3	round sporty	Yes	Basic	Apple	200	1	1	0
49	3	round sporty	No	Standard	Samsung	300	0	0	0
49	4	rectangular	No	Standard	Apple	400	1	0	0
49	4	round sporty	Yes	Basic	Samsung	300	0	1	0
49	5	round classic	Yes	Standard	Garmin	200	1		0
49	5	rectangular	No	Basic	Samsung	300	0		0
49	6	round classic	No	Standard	Samsung	200	0	1	0
49	6	round sporty	Advanced	Standard	Apple	300	1	0	0
49	7	round classic	No	Basic	Garmin	200	0	0	0
49	7	rectangular	Yes	Standard	Apple	300	1	1	0
49	8	round classic	No	Basic	Apple	300	1	1	0
49	8	rectangular	Yes	Standard	Samsung	200	0	0	0
49	9	round sporty	No	Standard	Samsung	400	0	0	0
49	9	round classic	Advanced	Advanced	Apple	300	1	1	0
49	10	rectangular	Advanced	Standard	Garmin	300	1	1	0
49	10	round sporty	Yes	Advanced	Samsung	400	0	0	0
49	11	round sporty	Advanced	Advanced	Garmin	400	0	0	0
49	11	round classic	Yes	Basic	Apple	300	1	1	0
49	12	round classic	No	Advanced	Samsung	200	1	1	0
49	12	rectangular	Yes	Basic	Garmin	400	0	0	0
49	13	round classic	Advanced	Standard	Samsung	400	1	1	0
49	13	rectangular	No	Basic	Garmin	300	0	0	0
49	14	rectangular	No	Advanced	Apple	200	1	0	0
49	14	round classic	Yes	Standard	Samsung	300	0	1	0
49	15	rectangular	Advanced	Standard	Samsung	200	1	1	0
49	15	round classic	Yes	Advanced	Garmin	400	0	0	0
50	1	rectangular	Advanced	Basic	Samsung	400	1	1	1
50	1	round sporty	Yes	Standard	Apple	300	0	0	1
50	2	round sporty	No	Standard	Apple	200	0	0	1
50	2	rectangular	Yes	Advanced	Samsung	300	1	1	1
50	3	round sporty	Yes	Basic	Apple	200	1	1	1
50	3	round sporty	No	Standard	Samsung	300	0	0	1
50	4	rectangular	No	Standard	Apple	400	0	0	1
50	4	round sporty	Yes	Basic	Samsung	300	1	1	1
50	5	round classic	Yes	Standard	Garmin	200	1	0	1
50	5	rectangular	No	Basic	Samsung	300	0	1	1
50	6	round classic	No	Standard	Samsung	200	0	0	1
50	6	round sporty	Advanced	Standard	Apple	300	1	1	1
50	7	round classic	No	Basic	Garmin	200	0	0	1
50	7	rectangular	Yes	Standard	Apple	300	1	1	1
50	8	round classic	No	Basic	Apple	300	0	0	1
50	8	rectangular	Yes	Standard	Samsung	200	1	1	1
50	9	round sporty	No	Standard	Samsung	400	0	0	1
50	9	round classic	Advanced	Advanced	Apple	300	1	1	1
50	10	rectangular	Advanced	Standard	Garmin	300	0	0	1
50	10	round sporty	Yes	Advanced	Samsung	400	1	1	1
50	11	round sporty	Advanced	Advanced	Garmin	400	1	1	1
50	11	round classic	Yes	Basic	Apple	300	0	0	1
50	12	round classic	No	Advanced	Samsung	200	0		1
50	12	rectangular	Yes	Basic	Garmin	400	1		1
50	13	round classic	Advanced	Standard	Samsung	400	1		1
50	13	rectangular	No	Basic	Garmin	300	0		1
50	14	rectangular	No	Advanced	Apple	200	0	0	1
50	14	round classic	Yes	Standard	Samsung	300	1	1	1
50	15	rectangular	Advanced	Standard	Samsung	200	0	0	1
50	15	round classic	Yes	Advanced	Garmin	400	1	1	1
51	1	rectangular	Advanced	Basic	Samsung	400	1	1	1
51	1	round sporty	Yes	Standard	Apple	300	0	0	1
51	2	round sporty	No	Standard	Apple	200	0	0	1
51	2	rectangular	Yes	Advanced	Samsung	300	1	1	1
51	3	round sporty	Yes	Basic	Apple	200	1	1	1
51	3	round sporty	No	Standard	Samsung	300	0	0	1
51	4	rectangular	No	Standard	Apple	400	0	0	1
51	4	round sporty	Yes	Basic	Samsung	300	1	1	1
51	5	round classic	Yes	Standard	Garmin	200	1	1	1
51	5	rectangular	No	Basic	Samsung	300	0	0	1
51	6	round classic	No	Standard	Samsung	200	0	0	1
51	6	round sporty	Advanced	Standard	Apple	300	1	1	1
51	7	round classic	No	Basic	Garmin	200	0	0	1
51	7	rectangular	Yes	Standard	Apple	300	1	1	1
51	8	round classic	No	Basic	Apple	300	0	0	1
51	8	rectangular	Yes	Standard	Samsung	200	1	1	1
51	9	round sporty	No	Standard	Samsung	400	0	0	1
51	9	round classic	Advanced	Advanced	Apple	300	1	1	1
51	10	rectangular	Advanced	Standard	Garmin	300	1	1	1
51	10	round sporty	Yes	Advanced	Samsung	400	0	0	1
51	11	round sporty	Advanced	Advanced	Garmin	400	1	1	1
51	11	round classic	Yes	Basic	Apple	300	0	0	1
51	12	round classic	No	Advanced	Samsung	200	0	0	1
51	12	rectangular	Yes	Basic	Garmin	400	1	1	1
51	13	round classic	Advanced	Standard	Samsung	400	1	1	1
51	13	rectangular	No	Basic	Garmin	300	0	0	1
51	14	rectangular	No	Advanced	Apple	200	0	0	1
51	14	round classic	Yes	Standard	Samsung	300	1	1	1
51	15	rectangular	Advanced	Standard	Samsung	200	1	1	1
51	15	round classic	Yes	Advanced	Garmin	400	0	0	1
52	1	rectangular	Advanced	Basic	Samsung	400	0	0	0
52	1	round sporty	Yes	Standard	Apple	300	1	1	0
52	2	round sporty	No	Standard	Apple	200	1	0	0
52	2	rectangular	Yes	Advanced	Samsung	300	0	1	0
52	3	round sporty	Yes	Basic	Apple	200	0	0	0
52	3	round sporty	No	Standard	Samsung	300	1	1	0
52	4	rectangular	No	Standard	Apple	400	1	0	0
52	4	round sporty	Yes	Basic	Samsung	300	0	1	0
52	5	round classic	Yes	Standard	Garmin	200	1	0	0
52	5	rectangular	No	Basic	Samsung	300	0	1	0
52	6	round classic	No	Standard	Samsung	200	0	0	0
52	6	round sporty	Advanced	Standard	Apple	300	1	1	0
52	7	round classic	No	Basic	Garmin	200	0	0	0
52	7	rectangular	Yes	Standard	Apple	300	1	1	0
52	8	round classic	No	Basic	Apple	300	0	0	0
52	8	rectangular	Yes	Standard	Samsung	200	1	1	0
52	9	round sporty	No	Standard	Samsung	400	1	0	0
52	9	round classic	Advanced	Advanced	Apple	300	0	1	0
52	10	rectangular	Advanced	Standard	Garmin	300	1	1	0
52	10	round sporty	Yes	Advanced	Samsung	400	0	0	0
52	11	round sporty	Advanced	Advanced	Garmin	400	1	1	0
52	11	round classic	Yes	Basic	Apple	300	0	0	0
52	12	round classic	No	Advanced	Samsung	200	1	1	0
52	12	rectangular	Yes	Basic	Garmin	400	0	0	0
52	13	round classic	Advanced	Standard	Samsung	400	1	1	0
52	13	rectangular	No	Basic	Garmin	300	0	0	0
52	14	rectangular	No	Advanced	Apple	200	0	0	0
52	14	round classic	Yes	Standard	Samsung	300	1	1	0
52	15	rectangular	Advanced	Standard	Samsung	200	0	0	0
52	15	round classic	Yes	Advanced	Garmin	400	1	1	0
53	1	rectangular	Advanced	Basic	Samsung	400	0	0	1
53	1	round sporty	Yes	Standard	Apple	300	1	1	1
53	2	round sporty	No	Standard	Apple	200	0	0	1
53	2	rectangular	Yes	Advanced	Samsung	300	1	1	1
53	3	round sporty	Yes	Basic	Apple	200	1	1	1
53	3	round sporty	No	Standard	Samsung	300	0	0	1
53	4	rectangular	No	Standard	Apple	400	0	0	1
53	4	round sporty	Yes	Basic	Samsung	300	1	1	1
53	5	round classic	Yes	Standard	Garmin	200	1	1	1
53	5	rectangular	No	Basic	Samsung	300	0	0	1
53	6	round classic	No	Standard	Samsung	200	0	0	1
53	6	round sporty	Advanced	Standard	Apple	300	1	1	1
53	7	round classic	No	Basic	Garmin	200	0	0	1
53	7	rectangular	Yes	Standard	Apple	300	1	1	1
53	8	round classic	No	Basic	Apple	300	0	0	1
53	8	rectangular	Yes	Standard	Samsung	200	1	1	1
53	9	round sporty	No	Standard	Samsung	400	0	0	1
53	9	round classic	Advanced	Advanced	Apple	300	1	1	1
53	10	rectangular	Advanced	Standard	Garmin	300	1	1	1
53	10	round sporty	Yes	Advanced	Samsung	400	0	0	1
53	11	round sporty	Advanced	Advanced	Garmin	400	0	0	1
53	11	round classic	Yes	Basic	Apple	300	1	1	1
53	12	round classic	No	Advanced	Samsung	200	0	1	1
53	12	rectangular	Yes	Basic	Garmin	400	1	0	1
53	13	round classic	Advanced	Standard	Samsung	400	1	1	1
53	13	rectangular	No	Basic	Garmin	300	0	0	1
53	14	rectangular	No	Advanced	Apple	200	0	0	1
53	14	round classic	Yes	Standard	Samsung	300	1	1	1
53	15	rectangular	Advanced	Standard	Samsung	200	1	1	1
53	15	round classic	Yes	Advanced	Garmin	400	0	0	1
54	1	rectangular	Advanced	Basic	Samsung	400	0	0	1
54	1	round sporty	Yes	Standard	Apple	300	1	1	1
54	2	round sporty	No	Standard	Apple	200	0	0	1
54	2	rectangular	Yes	Advanced	Samsung	300	1	1	1
54	3	round sporty	Yes	Basic	Apple	200	1	1	1
54	3	round sporty	No	Standard	Samsung	300	0	0	1
54	4	rectangular	No	Standard	Apple	400	0	0	1
54	4	round sporty	Yes	Basic	Samsung	300	1	1	1
54	5	round classic	Yes	Standard	Garmin	200	1	1	1
54	5	rectangular	No	Basic	Samsung	300	0	0	1
54	6	round classic	No	Standard	Samsung	200	0	0	1
54	6	round sporty	Advanced	Standard	Apple	300	1	1	1
54	7	round classic	No	Basic	Garmin	200	0	0	1
54	7	rectangular	Yes	Standard	Apple	300	1	1	1
54	8	round classic	No	Basic	Apple	300	0	0	1
54	8	rectangular	Yes	Standard	Samsung	200	1	1	1
54	9	round sporty	No	Standard	Samsung	400	0	0	1
54	9	round classic	Advanced	Advanced	Apple	300	1	1	1
54	10	rectangular	Advanced	Standard	Garmin	300	0	0	1
54	10	round sporty	Yes	Advanced	Samsung	400	1	1	1
54	11	round sporty	Advanced	Advanced	Garmin	400	0	0	1
54	11	round classic	Yes	Basic	Apple	300	1	1	1
54	12	round classic	No	Advanced	Samsung	200	0	0	1
54	12	rectangular	Yes	Basic	Garmin	400	1	1	1
54	13	round classic	Advanced	Standard	Samsung	400	0	0	1
54	13	rectangular	No	Basic	Garmin	300	1	1	1
54	14	rectangular	No	Advanced	Apple	200	1	1	1
54	14	round classic	Yes	Standard	Samsung	300	0	0	1
54	15	rectangular	Advanced	Standard	Samsung	200	0	0	1
54	15	round classic	Yes	Advanced	Garmin	400	1	1	1
56	1	rectangular	Advanced	Basic	Samsung	400	0	0	0
56	1	round sporty	Yes	Standard	Apple	300	1	1	0
56	2	round sporty	No	Standard	Apple	200	1	1	0
56	2	rectangular	Yes	Advanced	Samsung	300	0	0	0
56	3	round sporty	Yes	Basic	Apple	200	1	1	0
56	3	round sporty	No	Standard	Samsung	300	0	0	0
56	4	rectangular	No	Standard	Apple	400	0	1	0
56	4	round sporty	Yes	Basic	Samsung	300	1	0	0
56	5	round classic	Yes	Standard	Garmin	200	1	1	0
56	5	rectangular	No	Basic	Samsung	300	0	0	0
56	6	round classic	No	Standard	Samsung	200	0	0	0
56	6	round sporty	Advanced	Standard	Apple	300	1	1	0
56	7	round classic	No	Basic	Garmin	200	0	0	0
56	7	rectangular	Yes	Standard	Apple	300	1	1	0
56	8	round classic	No	Basic	Apple	300	1	1	0
56	8	rectangular	Yes	Standard	Samsung	200	0	0	0
56	9	round sporty	No	Standard	Samsung	400	0	0	0
56	9	round classic	Advanced	Advanced	Apple	300	1	1	0
56	10	rectangular	Advanced	Standard	Garmin	300	1	0	0
56	10	round sporty	Yes	Advanced	Samsung	400	0	1	0
56	11	round sporty	Advanced	Advanced	Garmin	400	0	0	0
56	11	round classic	Yes	Basic	Apple	300	1	1	0
56	12	round classic	No	Advanced	Samsung	200	0	1	0
56	12	rectangular	Yes	Basic	Garmin	400	1	0	0
56	13	round classic	Advanced	Standard	Samsung	400	1	0	0
56	13	rectangular	No	Basic	Garmin	300	0	1	0
56	14	rectangular	No	Advanced	Apple	200	1	1	0
56	14	round classic	Yes	Standard	Samsung	300	0	0	0
56	15	rectangular	Advanced	Standard	Samsung	200	1	0	0
56	15	round classic	Yes	Advanced	Garmin	400	0	1	0
57	1	rectangular	Advanced	Basic	Samsung	400	1		1
57	1	round sporty	Yes	Standard	Apple	300	0		1
57	2	round sporty	No	Standard	Apple	200	0	0	1
57	2	rectangular	Yes	Advanced	Samsung	300	1	1	1
57	3	round sporty	Yes	Basic	Apple	200	1	1	1
57	3	round sporty	No	Standard	Samsung	300	0	0	1
57	4	rectangular	No	Standard	Apple	400	0	0	1
57	4	round sporty	Yes	Basic	Samsung	300	1	1	1
57	5	round classic	Yes	Standard	Garmin	200	1	1	1
57	5	rectangular	No	Basic	Samsung	300	0	0	1
57	6	round classic	No	Standard	Samsung	200	0	0	1
57	6	round sporty	Advanced	Standard	Apple	300	1	1	1
57	7	round classic	No	Basic	Garmin	200	0		1
57	7	rectangular	Yes	Standard	Apple	300	1		1
57	8	round classic	No	Basic	Apple	300	0	0	1
57	8	rectangular	Yes	Standard	Samsung	200	1	1	1
57	9	round sporty	No	Standard	Samsung	400	0	0	1
57	9	round classic	Advanced	Advanced	Apple	300	1	1	1
57	10	rectangular	Advanced	Standard	Garmin	300	1	1	1
57	10	round sporty	Yes	Advanced	Samsung	400	0	0	1
57	11	round sporty	Advanced	Advanced	Garmin	400	1	1	1
57	11	round classic	Yes	Basic	Apple	300	0	0	1
57	12	round classic	No	Advanced	Samsung	200	0	0	1
57	12	rectangular	Yes	Basic	Garmin	400	1	1	1
57	13	round classic	Advanced	Standard	Samsung	400	1		1
57	13	rectangular	No	Basic	Garmin	300	0		1
57	14	rectangular	No	Advanced	Apple	200	0	1	1
57	14	round classic	Yes	Standard	Samsung	300	1	0	1
57	15	rectangular	Advanced	Standard	Samsung	200	0	1	1
57	15	round classic	Yes	Advanced	Garmin	400	1	0	1
58	1	rectangular	Advanced	Basic	Samsung	400	0	1	0
58	1	round sporty	Yes	Standard	Apple	300	1	0	0
58	2	round sporty	No	Standard	Apple	200	0	0	0
58	2	rectangular	Yes	Advanced	Samsung	300	1	1	0
58	3	round sporty	Yes	Basic	Apple	200	1	1	0
58	3	round sporty	No	Standard	Samsung	300	0	0	0
58	4	rectangular	No	Standard	Apple	400	0	0	0
58	4	round sporty	Yes	Basic	Samsung	300	1	1	0
58	5	round classic	Yes	Standard	Garmin	200	1	1	0
58	5	rectangular	No	Basic	Samsung	300	0	0	0
58	6	round classic	No	Standard	Samsung	200	0	0	0
58	6	round sporty	Advanced	Standard	Apple	300	1	1	0
58	7	round classic	No	Basic	Garmin	200	0	0	0
58	7	rectangular	Yes	Standard	Apple	300	1	1	0
58	8	round classic	No	Basic	Apple	300	0	0	0
58	8	rectangular	Yes	Standard	Samsung	200	1	1	0
58	9	round sporty	No	Standard	Samsung	400	0	0	0
58	9	round classic	Advanced	Advanced	Apple	300	1	1	0
58	10	rectangular	Advanced	Standard	Garmin	300	1	0	0
58	10	round sporty	Yes	Advanced	Samsung	400	0	1	0
58	11	round sporty	Advanced	Advanced	Garmin	400	1	1	0
58	11	round classic	Yes	Basic	Apple	300	0	0	0
58	12	round classic	No	Advanced	Samsung	200	0	0	0
58	12	rectangular	Yes	Basic	Garmin	400	1	1	0
58	13	round classic	Advanced	Standard	Samsung	400	1	1	0
58	13	rectangular	No	Basic	Garmin	300	0	0	0
58	14	rectangular	No	Advanced	Apple	200	0	0	0
58	14	round classic	Yes	Standard	Samsung	300	1	1	0
58	15	rectangular	Advanced	Standard	Samsung	200	0	1	0
58	15	round classic	Yes	Advanced	Garmin	400	1	0	0
59	1	rectangular	Advanced	Basic	Samsung	400	1	0	0
59	1	round sporty	Yes	Standard	Apple	300	0	1	0
59	2	round sporty	No	Standard	Apple	200	0	0	0
59	2	rectangular	Yes	Advanced	Samsung	300	1	1	0
59	3	round sporty	Yes	Basic	Apple	200	1	1	0
59	3	round sporty	No	Standard	Samsung	300	0	0	0
59	4	rectangular	No	Standard	Apple	400	0	1	0
59	4	round sporty	Yes	Basic	Samsung	300	1	0	0
59	5	round classic	Yes	Standard	Garmin	200	1	0	0
59	5	rectangular	No	Basic	Samsung	300	0	1	0
59	6	round classic	No	Standard	Samsung	200	0	0	0
59	6	round sporty	Advanced	Standard	Apple	300	1	1	0
59	7	round classic	No	Basic	Garmin	200	0	0	0
59	7	rectangular	Yes	Standard	Apple	300	1	1	0
59	8	round classic	No	Basic	Apple	300	0	0	0
59	8	rectangular	Yes	Standard	Samsung	200	1	1	0
59	9	round sporty	No	Standard	Samsung	400	0	0	0
59	9	round classic	Advanced	Advanced	Apple	300	1	1	0
59	10	rectangular	Advanced	Standard	Garmin	300	0	0	0
59	10	round sporty	Yes	Advanced	Samsung	400	1	1	0
59	11	round sporty	Advanced	Advanced	Garmin	400	0	0	0
59	11	round classic	Yes	Basic	Apple	300	1	1	0
59	12	round classic	No	Advanced	Samsung	200	0	1	0
59	12	rectangular	Yes	Basic	Garmin	400	1	0	0
59	13	round classic	Advanced	Standard	Samsung	400	1	1	0
59	13	rectangular	No	Basic	Garmin	300	0	0	0
59	14	rectangular	No	Advanced	Apple	200	0	1	0
59	14	round classic	Yes	Standard	Samsung	300	1	0	0
59	15	rectangular	Advanced	Standard	Samsung	200	1	1	0
59	15	round classic	Yes	Advanced	Garmin	400	0	0	0
60	1	rectangular	Advanced	Basic	Samsung	400	0	0	0
60	1	round sporty	Yes	Standard	Apple	300	1	1	0
60	2	round sporty	No	Standard	Apple	200	0	0	0
60	2	rectangular	Yes	Advanced	Samsung	300	1	1	0
60	3	round sporty	Yes	Basic	Apple	200	1	1	0
60	3	round sporty	No	Standard	Samsung	300	0	0	0
60	4	rectangular	No	Standard	Apple	400	0	0	0
60	4	round sporty	Yes	Basic	Samsung	300	1	1	0
60	5	round classic	Yes	Standard	Garmin	200	1	1	0
60	5	rectangular	No	Basic	Samsung	300	0	0	0
60	6	round classic	No	Standard	Samsung	200	0	0	0
60	6	round sporty	Advanced	Standard	Apple	300	1	1	0
60	7	round classic	No	Basic	Garmin	200	0	0	0
60	7	rectangular	Yes	Standard	Apple	300	1	1	0
60	8	round classic	No	Basic	Apple	300	0	0	0
60	8	rectangular	Yes	Standard	Samsung	200	1	1	0
60	9	round sporty	No	Standard	Samsung	400	0	0	0
60	9	round classic	Advanced	Advanced	Apple	300	1	1	0
60	10	rectangular	Advanced	Standard	Garmin	300	1	1	0
60	10	round sporty	Yes	Advanced	Samsung	400	0	0	0
60	11	round sporty	Advanced	Advanced	Garmin	400	1	1	0
60	11	round classic	Yes	Basic	Apple	300	0	0	0
60	12	round classic	No	Advanced	Samsung	200	0	0	0
60	12	rectangular	Yes	Basic	Garmin	400	1	1	0
60	13	round classic	Advanced	Standard	Samsung	400	1	1	0
60	13	rectangular	No	Basic	Garmin	300	0	0	0
60	14	rectangular	No	Advanced	Apple	200	0	0	0
60	14	round classic	Yes	Standard	Samsung	300	1	1	0
60	15	rectangular	Advanced	Standard	Samsung	200	1	1	0
60	15	round classic	Yes	Advanced	Garmin	400	0	0	0
61	1	rectangular	Advanced	Basic	Samsung	400	1	1	1
61	1	round sporty	Yes	Standard	Apple	300	0	0	1
61	2	round sporty	No	Standard	Apple	200	0	0	1
61	2	rectangular	Yes	Advanced	Samsung	300	1	1	1
61	3	round sporty	Yes	Basic	Apple	200	1	1	1
61	3	round sporty	No	Standard	Samsung	300	0	0	1
61	4	rectangular	No	Standard	Apple	400	0		1
61	4	round sporty	Yes	Basic	Samsung	300	1		1
61	5	round classic	Yes	Standard	Garmin	200	1	1	1
61	5	rectangular	No	Basic	Samsung	300	0	0	1
61	6	round classic	No	Standard	Samsung	200	0	0	1
61	6	round sporty	Advanced	Standard	Apple	300	1	1	1
61	7	round classic	No	Basic	Garmin	200	0	0	1
61	7	rectangular	Yes	Standard	Apple	300	1	1	1
61	8	round classic	No	Basic	Apple	300	0		1
61	8	rectangular	Yes	Standard	Samsung	200	1		1
61	9	round sporty	No	Standard	Samsung	400	0	0	1
61	9	round classic	Advanced	Advanced	Apple	300	1	1	1
61	10	rectangular	Advanced	Standard	Garmin	300	1	1	1
61	10	round sporty	Yes	Advanced	Samsung	400	0	0	1
61	11	round sporty	Advanced	Advanced	Garmin	400	1	0	1
61	11	round classic	Yes	Basic	Apple	300	0	1	1
61	12	round classic	No	Advanced	Samsung	200	1	0	1
61	12	rectangular	Yes	Basic	Garmin	400	0	1	1
61	13	round classic	Advanced	Standard	Samsung	400	1	1	1
61	13	rectangular	No	Basic	Garmin	300	0	0	1
61	14	rectangular	No	Advanced	Apple	200	0	0	1
61	14	round classic	Yes	Standard	Samsung	300	1	1	1
61	15	rectangular	Advanced	Standard	Samsung	200	1	0	1
61	15	round classic	Yes	Advanced	Garmin	400	0	1	1
62	1	rectangular	Advanced	Basic	Samsung	400	0	0	1
62	1	round sporty	Yes	Standard	Apple	300	1	1	1
62	2	round sporty	No	Standard	Apple	200	1	1	1
62	2	rectangular	Yes	Advanced	Samsung	300	0	0	1
62	3	round sporty	Yes	Basic	Apple	200	1	1	1
62	3	round sporty	No	Standard	Samsung	300	0	0	1
62	4	rectangular	No	Standard	Apple	400	0	0	1
62	4	round sporty	Yes	Basic	Samsung	300	1	1	1
62	5	round classic	Yes	Standard	Garmin	200	1	1	1
62	5	rectangular	No	Basic	Samsung	300	0	0	1
62	6	round classic	No	Standard	Samsung	200	0	1	1
62	6	round sporty	Advanced	Standard	Apple	300	1	0	1
62	7	round classic	No	Basic	Garmin	200	0	0	1
62	7	rectangular	Yes	Standard	Apple	300	1	1	1
62	8	round classic	No	Basic	Apple	300	0	0	1
62	8	rectangular	Yes	Standard	Samsung	200	1	1	1
62	9	round sporty	No	Standard	Samsung	400	0	0	1
62	9	round classic	Advanced	Advanced	Apple	300	1	1	1
62	10	rectangular	Advanced	Standard	Garmin	300	1	1	1
62	10	round sporty	Yes	Advanced	Samsung	400	0	0	1
62	11	round sporty	Advanced	Advanced	Garmin	400	1	1	1
62	11	round classic	Yes	Basic	Apple	300	0	0	1
62	12	round classic	No	Advanced	Samsung	200	1	1	1
62	12	rectangular	Yes	Basic	Garmin	400	0	0	1
62	13	round classic	Advanced	Standard	Samsung	400	1	1	1
62	13	rectangular	No	Basic	Garmin	300	0	0	1
62	14	rectangular	No	Advanced	Apple	200	1	1	1
62	14	round classic	Yes	Standard	Samsung	300	0	0	1
62	15	rectangular	Advanced	Standard	Samsung	200	1		1
62	15	round classic	Yes	Advanced	Garmin	400	0		1
63	1	rectangular	Advanced	Basic	Samsung	400	1		1
63	1	round sporty	Yes	Standard	Apple	300	0		1
63	2	round sporty	No	Standard	Apple	200	0		1
63	2	rectangular	Yes	Advanced	Samsung	300	1		1
63	3	round sporty	Yes	Basic	Apple	200	1	1	1
63	3	round sporty	No	Standard	Samsung	300	0	0	1
63	4	rectangular	No	Standard	Apple	400	0	0	1
63	4	round sporty	Yes	Basic	Samsung	300	1	1	1
63	5	round classic	Yes	Standard	Garmin	200	1	1	1
63	5	rectangular	No	Basic	Samsung	300	0	0	1
63	6	round classic	No	Standard	Samsung	200	0		1
63	6	round sporty	Advanced	Standard	Apple	300	1		1
63	7	round classic	No	Basic	Garmin	200	0	0	1
63	7	rectangular	Yes	Standard	Apple	300	1	1	1
63	8	round classic	No	Basic	Apple	300	0	0	1
63	8	rectangular	Yes	Standard	Samsung	200	1	1	1
63	9	round sporty	No	Standard	Samsung	400	0		1
63	9	round classic	Advanced	Advanced	Apple	300	1		1
63	10	rectangular	Advanced	Standard	Garmin	300	1	1	1
63	10	round sporty	Yes	Advanced	Samsung	400	0	0	1
63	11	round sporty	Advanced	Advanced	Garmin	400	1	0	1
63	11	round classic	Yes	Basic	Apple	300	0	1	1
63	12	round classic	No	Advanced	Samsung	200	0	1	1
63	12	rectangular	Yes	Basic	Garmin	400	1	0	1
63	13	round classic	Advanced	Standard	Samsung	400	1	1	1
63	13	rectangular	No	Basic	Garmin	300	0	0	1
63	14	rectangular	No	Advanced	Apple	200	0	0	1
63	14	round classic	Yes	Standard	Samsung	300	1	1	1
63	15	rectangular	Advanced	Standard	Samsung	200	1	1	1
63	15	round classic	Yes	Advanced	Garmin	400	0	0	1
64	1	rectangular	Advanced	Basic	Samsung	400	1	1	0
64	1	round sporty	Yes	Standard	Apple	300	0	0	0
64	2	round sporty	No	Standard	Apple	200	0	0	0
64	2	rectangular	Yes	Advanced	Samsung	300	1	1	0
64	3	round sporty	Yes	Basic	Apple	200	1	1	0
64	3	round sporty	No	Standard	Samsung	300	0	0	0
64	4	rectangular	No	Standard	Apple	400	0	1	0
64	4	round sporty	Yes	Basic	Samsung	300	1	0	0
64	5	round classic	Yes	Standard	Garmin	200	1	1	0
64	5	rectangular	No	Basic	Samsung	300	0	0	0
64	6	round classic	No	Standard	Samsung	200	0	0	0
64	6	round sporty	Advanced	Standard	Apple	300	1	1	0
64	7	round classic	No	Basic	Garmin	200	0	0	0
64	7	rectangular	Yes	Standard	Apple	300	1	1	0
64	8	round classic	No	Basic	Apple	300	0	0	0
64	8	rectangular	Yes	Standard	Samsung	200	1	1	0
64	9	round sporty	No	Standard	Samsung	400	0	0	0
64	9	round classic	Advanced	Advanced	Apple	300	1	1	0
64	10	rectangular	Advanced	Standard	Garmin	300	1	1	0
64	10	round sporty	Yes	Advanced	Samsung	400	0	0	0
64	11	round sporty	Advanced	Advanced	Garmin	400	0	0	0
64	11	round classic	Yes	Basic	Apple	300	1	1	0
64	12	round classic	No	Advanced	Samsung	200	1	1	0
64	12	rectangular	Yes	Basic	Garmin	400	0	0	0
64	13	round classic	Advanced	Standard	Samsung	400	1	1	0
64	13	rectangular	No	Basic	Garmin	300	0	0	0
64	14	rectangular	No	Advanced	Apple	200	1	1	0
64	14	round classic	Yes	Standard	Samsung	300	0	0	0
64	15	rectangular	Advanced	Standard	Samsung	200	1	1	0
64	15	round classic	Yes	Advanced	Garmin	400	0	0	0
65	1	rectangular	Advanced	Basic	Samsung	400	0	0	0
65	1	round sporty	Yes	Standard	Apple	300	1	1	0
65	2	round sporty	No	Standard	Apple	200	1	0	0
65	2	rectangular	Yes	Advanced	Samsung	300	0	1	0
65	3	round sporty	Yes	Basic	Apple	200	1	1	0
65	3	round sporty	No	Standard	Samsung	300	0	0	0
65	4	rectangular	No	Standard	Apple	400	0	0	0
65	4	round sporty	Yes	Basic	Samsung	300	1	1	0
65	5	round classic	Yes	Standard	Garmin	200	0	1	0
65	5	rectangular	No	Basic	Samsung	300	1	0	0
65	6	round classic	No	Standard	Samsung	200	0	1	0
65	6	round sporty	Advanced	Standard	Apple	300	1	0	0
65	7	round classic	No	Basic	Garmin	200	0	1	0
65	7	rectangular	Yes	Standard	Apple	300	1	0	0
65	8	round classic	No	Basic	Apple	300	0	0	0
65	8	rectangular	Yes	Standard	Samsung	200	1	1	0
65	9	round sporty	No	Standard	Samsung	400	0	0	0
65	9	round classic	Advanced	Advanced	Apple	300	1	1	0
65	10	rectangular	Advanced	Standard	Garmin	300	0	1	0
65	10	round sporty	Yes	Advanced	Samsung	400	1	0	0
65	11	round sporty	Advanced	Advanced	Garmin	400	0	1	0
65	11	round classic	Yes	Basic	Apple	300	1	0	0
65	12	round classic	No	Advanced	Samsung	200	1	1	0
65	12	rectangular	Yes	Basic	Garmin	400	0	0	0
65	13	round classic	Advanced	Standard	Samsung	400	1	1	0
65	13	rectangular	No	Basic	Garmin	300	0	0	0
65	14	rectangular	No	Advanced	Apple	200	1		0
65	14	round classic	Yes	Standard	Samsung	300	0		0
65	15	rectangular	Advanced	Standard	Samsung	200	1	1	0
65	15	round classic	Yes	Advanced	Garmin	400	0	0	0
66	1	rectangular	Advanced	Basic	Samsung	400	1	1	1
66	1	round sporty	Yes	Standard	Apple	300	0	0	1
66	2	round sporty	No	Standard	Apple	200	0	0	1
66	2	rectangular	Yes	Advanced	Samsung	300	1	1	1
66	3	round sporty	Yes	Basic	Apple	200	1	1	1
66	3	round sporty	No	Standard	Samsung	300	0	0	1
66	4	rectangular	No	Standard	Apple	400	0	0	1
66	4	round sporty	Yes	Basic	Samsung	300	1	1	1
66	5	round classic	Yes	Standard	Garmin	200	1	1	1
66	5	rectangular	No	Basic	Samsung	300	0	0	1
66	6	round classic	No	Standard	Samsung	200	0	0	1
66	6	round sporty	Advanced	Standard	Apple	300	1	1	1
66	7	round classic	No	Basic	Garmin	200	0	0	1
66	7	rectangular	Yes	Standard	Apple	300	1	1	1
66	8	round classic	No	Basic	Apple	300	0	0	1
66	8	rectangular	Yes	Standard	Samsung	200	1	1	1
66	9	round sporty	No	Standard	Samsung	400	0	0	1
66	9	round classic	Advanced	Advanced	Apple	300	1	1	1
66	10	rectangular	Advanced	Standard	Garmin	300	1	1	1
66	10	round sporty	Yes	Advanced	Samsung	400	0	0	1
66	11	round sporty	Advanced	Advanced	Garmin	400	1	1	1
66	11	round classic	Yes	Basic	Apple	300	0	0	1
66	12	round classic	No	Advanced	Samsung	200	0	1	1
66	12	rectangular	Yes	Basic	Garmin	400	1	0	1
66	13	round classic	Advanced	Standard	Samsung	400	1	1	1
66	13	rectangular	No	Basic	Garmin	300	0	0	1
66	14	rectangular	No	Advanced	Apple	200	0	1	1
66	14	round classic	Yes	Standard	Samsung	300	1	0	1
66	15	rectangular	Advanced	Standard	Samsung	200	1	1	1
66	15	round classic	Yes	Advanced	Garmin	400	0	0	1
67	1	rectangular	Advanced	Basic	Samsung	400	1	0	0
67	1	round sporty	Yes	Standard	Apple	300	0	1	0
67	2	round sporty	No	Standard	Apple	200	0	0	0
67	2	rectangular	Yes	Advanced	Samsung	300	1	1	0
67	3	round sporty	Yes	Basic	Apple	200	1	1	0
67	3	round sporty	No	Standard	Samsung	300	0	0	0
67	4	rectangular	No	Standard	Apple	400	0	0	0
67	4	round sporty	Yes	Basic	Samsung	300	1	1	0
67	5	round classic	Yes	Standard	Garmin	200	1	1	0
67	5	rectangular	No	Basic	Samsung	300	0	0	0
67	6	round classic	No	Standard	Samsung	200	0	0	0
67	6	round sporty	Advanced	Standard	Apple	300	1	1	0
67	7	round classic	No	Basic	Garmin	200	0	0	0
67	7	rectangular	Yes	Standard	Apple	300	1	1	0
67	8	round classic	No	Basic	Apple	300	0	0	0
67	8	rectangular	Yes	Standard	Samsung	200	1	1	0
67	9	round sporty	No	Standard	Samsung	400	0	0	0
67	9	round classic	Advanced	Advanced	Apple	300	1	1	0
67	10	rectangular	Advanced	Standard	Garmin	300	1	1	0
67	10	round sporty	Yes	Advanced	Samsung	400	0	0	0
67	11	round sporty	Advanced	Advanced	Garmin	400	1	1	0
67	11	round classic	Yes	Basic	Apple	300	0	0	0
67	12	round classic	No	Advanced	Samsung	200	0	0	0
67	12	rectangular	Yes	Basic	Garmin	400	1	1	0
67	13	round classic	Advanced	Standard	Samsung	400	1	1	0
67	13	rectangular	No	Basic	Garmin	300	0	0	0
67	14	rectangular	No	Advanced	Apple	200	0	0	0
67	14	round classic	Yes	Standard	Samsung	300	1	1	0
67	15	rectangular	Advanced	Standard	Samsung	200	1	1	0
67	15	round classic	Yes	Advanced	Garmin	400	0	0	0
68	1	rectangular	Advanced	Basic	Samsung	400	0	0	1
68	1	round sporty	Yes	Standard	Apple	300	1	1	1
68	2	round sporty	No	Standard	Apple	200	0	0	1
68	2	rectangular	Yes	Advanced	Samsung	300	1	1	1
68	3	round sporty	Yes	Basic	Apple	200	1	1	1
68	3	round sporty	No	Standard	Samsung	300	0	0	1
68	4	rectangular	No	Standard	Apple	400	0	0	1
68	4	round sporty	Yes	Basic	Samsung	300	1	1	1
68	5	round classic	Yes	Standard	Garmin	200	1	1	1
68	5	rectangular	No	Basic	Samsung	300	0	0	1
68	6	round classic	No	Standard	Samsung	200	1	1	1
68	6	round sporty	Advanced	Standard	Apple	300	0	0	1
68	7	round classic	No	Basic	Garmin	200	0	0	1
68	7	rectangular	Yes	Standard	Apple	300	1	1	1
68	8	round classic	No	Basic	Apple	300	0	0	1
68	8	rectangular	Yes	Standard	Samsung	200	1	1	1
68	9	round sporty	No	Standard	Samsung	400	0	0	1
68	9	round classic	Advanced	Advanced	Apple	300	1	1	1
68	10	rectangular	Advanced	Standard	Garmin	300	1	1	1
68	10	round sporty	Yes	Advanced	Samsung	400	0	0	1
68	11	round sporty	Advanced	Advanced	Garmin	400	1	1	1
68	11	round classic	Yes	Basic	Apple	300	0	0	1
68	12	round classic	No	Advanced	Samsung	200	0	0	1
68	12	rectangular	Yes	Basic	Garmin	400	1	1	1
68	13	round classic	Advanced	Standard	Samsung	400	0	1	1
68	13	rectangular	No	Basic	Garmin	300	1	0	1
68	14	rectangular	No	Advanced	Apple	200	1	1	1
68	14	round classic	Yes	Standard	Samsung	300	0	0	1
68	15	rectangular	Advanced	Standard	Samsung	200	1	1	1
68	15	round classic	Yes	Advanced	Garmin	400	0	0	1
69	1	rectangular	Advanced	Basic	Samsung	400	0	1	1
69	1	round sporty	Yes	Standard	Apple	300	1	0	1
69	2	round sporty	No	Standard	Apple	200	1	0	1
69	2	rectangular	Yes	Advanced	Samsung	300	0	1	1
69	3	round sporty	Yes	Basic	Apple	200	1	0	1
69	3	round sporty	No	Standard	Samsung	300	0	1	1
69	4	rectangular	No	Standard	Apple	400	1	1	1
69	4	round sporty	Yes	Basic	Samsung	300	0	0	1
69	5	round classic	Yes	Standard	Garmin	200	0	1	1
69	5	rectangular	No	Basic	Samsung	300	1	0	1
69	6	round classic	No	Standard	Samsung	200	0	0	1
69	6	round sporty	Advanced	Standard	Apple	300	1	1	1
69	7	round classic	No	Basic	Garmin	200	0		1
69	7	rectangular	Yes	Standard	Apple	300	1		1
69	8	round classic	No	Basic	Apple	300	1	1	1
69	8	rectangular	Yes	Standard	Samsung	200	0	0	1
69	9	round sporty	No	Standard	Samsung	400	0		1
69	9	round classic	Advanced	Advanced	Apple	300	1		1
69	10	rectangular	Advanced	Standard	Garmin	300	0	0	1
69	10	round sporty	Yes	Advanced	Samsung	400	1	1	1
69	11	round sporty	Advanced	Advanced	Garmin	400	0	0	1
69	11	round classic	Yes	Basic	Apple	300	1	1	1
69	12	round classic	No	Advanced	Samsung	200	1	1	1
69	12	rectangular	Yes	Basic	Garmin	400	0	0	1
69	13	round classic	Advanced	Standard	Samsung	400	1	1	1
69	13	rectangular	No	Basic	Garmin	300	0	0	1
69	14	rectangular	No	Advanced	Apple	200	1	1	1
69	14	round classic	Yes	Standard	Samsung	300	0	0	1
69	15	rectangular	Advanced	Standard	Samsung	200	1	1	1
69	15	round classic	Yes	Advanced	Garmin	400	0	0	1
70	1	rectangular	Advanced	Basic	Samsung	400	0	0	0
70	1	round sporty	Yes	Standard	Apple	300	1	1	0
70	2	round sporty	No	Standard	Apple	200	1	0	0
70	2	rectangular	Yes	Advanced	Samsung	300	0	1	0
70	3	round sporty	Yes	Basic	Apple	200	0	0	0
70	3	round sporty	No	Standard	Samsung	300	1	1	0
70	4	rectangular	No	Standard	Apple	400	0	0	0
70	4	round sporty	Yes	Basic	Samsung	300	1	1	0
70	5	round classic	Yes	Standard	Garmin	200	1	1	0
70	5	rectangular	No	Basic	Samsung	300	0	0	0
70	6	round classic	No	Standard	Samsung	200	0	0	0
70	6	round sporty	Advanced	Standard	Apple	300	1	1	0
70	7	round classic	No	Basic	Garmin	200	0	0	0
70	7	rectangular	Yes	Standard	Apple	300	1	1	0
70	8	round classic	No	Basic	Apple	300	0	0	0
70	8	rectangular	Yes	Standard	Samsung	200	1	1	0
70	9	round sporty	No	Standard	Samsung	400	0	0	0
70	9	round classic	Advanced	Advanced	Apple	300	1	1	0
70	10	rectangular	Advanced	Standard	Garmin	300	0	0	0
70	10	round sporty	Yes	Advanced	Samsung	400	1	1	0
70	11	round sporty	Advanced	Advanced	Garmin	400	1	1	0
70	11	round classic	Yes	Basic	Apple	300	0	0	0
70	12	round classic	No	Advanced	Samsung	200	0	1	0
70	12	rectangular	Yes	Basic	Garmin	400	1	0	0
70	13	round classic	Advanced	Standard	Samsung	400	1	0	0
70	13	rectangular	No	Basic	Garmin	300	0	1	0
70	14	rectangular	No	Advanced	Apple	200	0	0	0
70	14	round classic	Yes	Standard	Samsung	300	1	1	0
70	15	rectangular	Advanced	Standard	Samsung	200	0	1	0
70	15	round classic	Yes	Advanced	Garmin	400	1	0	0
71	1	rectangular	Advanced	Basic	Samsung	400	0	0	1
71	1	round sporty	Yes	Standard	Apple	300	1	1	1
71	2	round sporty	No	Standard	Apple	200	0	0	1
71	2	rectangular	Yes	Advanced	Samsung	300	1	1	1
71	3	round sporty	Yes	Basic	Apple	200	1	1	1
71	3	round sporty	No	Standard	Samsung	300	0	0	1
71	4	rectangular	No	Standard	Apple	400	0	0	1
71	4	round sporty	Yes	Basic	Samsung	300	1	1	1
71	5	round classic	Yes	Standard	Garmin	200	1	1	1
71	5	rectangular	No	Basic	Samsung	300	0	0	1
71	6	round classic	No	Standard	Samsung	200	0	0	1
71	6	round sporty	Advanced	Standard	Apple	300	1	1	1
71	7	round classic	No	Basic	Garmin	200	0	0	1
71	7	rectangular	Yes	Standard	Apple	300	1	1	1
71	8	round classic	No	Basic	Apple	300	0	0	1
71	8	rectangular	Yes	Standard	Samsung	200	1	1	1
71	9	round sporty	No	Standard	Samsung	400	0	0	1
71	9	round classic	Advanced	Advanced	Apple	300	1	1	1
71	10	rectangular	Advanced	Standard	Garmin	300	0	0	1
71	10	round sporty	Yes	Advanced	Samsung	400	1	1	1
71	11	round sporty	Advanced	Advanced	Garmin	400	1	1	1
71	11	round classic	Yes	Basic	Apple	300	0	0	1
71	12	round classic	No	Advanced	Samsung	200	1	1	1
71	12	rectangular	Yes	Basic	Garmin	400	0	0	1
71	13	round classic	Advanced	Standard	Samsung	400	0	0	1
71	13	rectangular	No	Basic	Garmin	300	1	1	1
71	14	rectangular	No	Advanced	Apple	200	1	1	1
71	14	round classic	Yes	Standard	Samsung	300	0	0	1
71	15	rectangular	Advanced	Standard	Samsung	200	0	0	1
71	15	round classic	Yes	Advanced	Garmin	400	1	1	1
72	1	rectangular	Advanced	Basic	Samsung	400	0	0	0
72	1	round sporty	Yes	Standard	Apple	300	1	1	0
72	2	round sporty	No	Standard	Apple	200	0	0	0
72	2	rectangular	Yes	Advanced	Samsung	300	1	1	0
72	3	round sporty	Yes	Basic	Apple	200	1	1	0
72	3	round sporty	No	Standard	Samsung	300	0	0	0
72	4	rectangular	No	Standard	Apple	400	0	0	0
72	4	round sporty	Yes	Basic	Samsung	300	1	1	0
72	5	round classic	Yes	Standard	Garmin	200	1	1	0
72	5	rectangular	No	Basic	Samsung	300	0	0	0
72	6	round classic	No	Standard	Samsung	200	0	0	0
72	6	round sporty	Advanced	Standard	Apple	300	1	1	0
72	7	round classic	No	Basic	Garmin	200	0	0	0
72	7	rectangular	Yes	Standard	Apple	300	1	1	0
72	8	round classic	No	Basic	Apple	300	0	0	0
72	8	rectangular	Yes	Standard	Samsung	200	1	1	0
72	9	round sporty	No	Standard	Samsung	400	0	0	0
72	9	round classic	Advanced	Advanced	Apple	300	1	1	0
72	10	rectangular	Advanced	Standard	Garmin	300	1	1	0
72	10	round sporty	Yes	Advanced	Samsung	400	0	0	0
72	11	round sporty	Advanced	Advanced	Garmin	400	1	1	0
72	11	round classic	Yes	Basic	Apple	300	0	0	0
72	12	round classic	No	Advanced	Samsung	200	1	1	0
72	12	rectangular	Yes	Basic	Garmin	400	0	0	0
72	13	round classic	Advanced	Standard	Samsung	400	1	1	0
72	13	rectangular	No	Basic	Garmin	300	0	0	0
72	14	rectangular	No	Advanced	Apple	200	1	1	0
72	14	round classic	Yes	Standard	Samsung	300	0	0	0
72	15	rectangular	Advanced	Standard	Samsung	200	1	1	0
72	15	round classic	Yes	Advanced	Garmin	400	0	0	0
73	1	rectangular	Advanced	Basic	Samsung	400	1	0	0
73	1	round sporty	Yes	Standard	Apple	300	0	1	0
73	2	round sporty	No	Standard	Apple	200	0	1	0
73	2	rectangular	Yes	Advanced	Samsung	300	1	0	0
73	3	round sporty	Yes	Basic	Apple	200	0	1	0
73	3	round sporty	No	Standard	Samsung	300	1	0	0
73	4	rectangular	No	Standard	Apple	400	0	1	0
73	4	round sporty	Yes	Basic	Samsung	300	1	0	0
73	5	round classic	Yes	Standard	Garmin	200	1	1	0
73	5	rectangular	No	Basic	Samsung	300	0	0	0
73	6	round classic	No	Standard	Samsung	200	1	0	0
73	6	round sporty	Advanced	Standard	Apple	300	0	1	0
73	7	round classic	No	Basic	Garmin	200	1	0	0
73	7	rectangular	Yes	Standard	Apple	300	0	1	0
73	8	round classic	No	Basic	Apple	300	0	0	0
73	8	rectangular	Yes	Standard	Samsung	200	1	1	0
73	9	round sporty	No	Standard	Samsung	400	1	0	0
73	9	round classic	Advanced	Advanced	Apple	300	0	1	0
73	10	rectangular	Advanced	Standard	Garmin	300	1	1	0
73	10	round sporty	Yes	Advanced	Samsung	400	0	0	0
73	11	round sporty	Advanced	Advanced	Garmin	400	1	0	0
73	11	round classic	Yes	Basic	Apple	300	0	1	0
73	12	round classic	No	Advanced	Samsung	200	1	1	0
73	12	rectangular	Yes	Basic	Garmin	400	0	0	0
73	13	round classic	Advanced	Standard	Samsung	400	1	0	0
73	13	rectangular	No	Basic	Garmin	300	0	1	0
73	14	rectangular	No	Advanced	Apple	200	0	1	0
73	14	round classic	Yes	Standard	Samsung	300	1	0	0
73	15	rectangular	Advanced	Standard	Samsung	200	1	1	0
73	15	round classic	Yes	Advanced	Garmin	400	0	0	0
74	1	rectangular	Advanced	Basic	Samsung	400	0	0	0
74	1	round sporty	Yes	Standard	Apple	300	1	1	0
74	2	round sporty	No	Standard	Apple	200	0	0	0
74	2	rectangular	Yes	Advanced	Samsung	300	1	1	0
74	3	round sporty	Yes	Basic	Apple	200	1	1	0
74	3	round sporty	No	Standard	Samsung	300	0	0	0
74	4	rectangular	No	Standard	Apple	400	0	0	0
74	4	round sporty	Yes	Basic	Samsung	300	1	1	0
74	5	round classic	Yes	Standard	Garmin	200	1	1	0
74	5	rectangular	No	Basic	Samsung	300	0	0	0
74	6	round classic	No	Standard	Samsung	200	0	0	0
74	6	round sporty	Advanced	Standard	Apple	300	1	1	0
74	7	round classic	No	Basic	Garmin	200	0	0	0
74	7	rectangular	Yes	Standard	Apple	300	1	1	0
74	8	round classic	No	Basic	Apple	300	0	0	0
74	8	rectangular	Yes	Standard	Samsung	200	1	1	0
74	9	round sporty	No	Standard	Samsung	400	0	0	0
74	9	round classic	Advanced	Advanced	Apple	300	1	1	0
74	10	rectangular	Advanced	Standard	Garmin	300	1	1	0
74	10	round sporty	Yes	Advanced	Samsung	400	0	0	0
74	11	round sporty	Advanced	Advanced	Garmin	400	1	1	0
74	11	round classic	Yes	Basic	Apple	300	0	0	0
74	12	round classic	No	Advanced	Samsung	200	0	1	0
74	12	rectangular	Yes	Basic	Garmin	400	1	0	0
74	13	round classic	Advanced	Standard	Samsung	400	1	1	0
74	13	rectangular	No	Basic	Garmin	300	0	0	0
74	14	rectangular	No	Advanced	Apple	200	0	1	0
74	14	round classic	Yes	Standard	Samsung	300	1	0	0
74	15	rectangular	Advanced	Standard	Samsung	200	1	1	0
74	15	round classic	Yes	Advanced	Garmin	400	0	0	0
75	1	rectangular	Advanced	Basic	Samsung	400	0	0	1
75	1	round sporty	Yes	Standard	Apple	300	1	1	1
75	2	round sporty	No	Standard	Apple	200	0	0	1
75	2	rectangular	Yes	Advanced	Samsung	300	1	1	1
75	3	round sporty	Yes	Basic	Apple	200	1	1	1
75	3	round sporty	No	Standard	Samsung	300	0	0	1
75	4	rectangular	No	Standard	Apple	400	0	0	1
75	4	round sporty	Yes	Basic	Samsung	300	1	1	1
75	5	round classic	Yes	Standard	Garmin	200	1	1	1
75	5	rectangular	No	Basic	Samsung	300	0	0	1
75	6	round classic	No	Standard	Samsung	200	0	0	1
75	6	round sporty	Advanced	Standard	Apple	300	1	1	1
75	7	round classic	No	Basic	Garmin	200	0	0	1
75	7	rectangular	Yes	Standard	Apple	300	1	1	1
75	8	round classic	No	Basic	Apple	300	0	0	1
75	8	rectangular	Yes	Standard	Samsung	200	1	1	1
75	9	round sporty	No	Standard	Samsung	400	0	0	1
75	9	round classic	Advanced	Advanced	Apple	300	1	1	1
75	10	rectangular	Advanced	Standard	Garmin	300	1	1	1
75	10	round sporty	Yes	Advanced	Samsung	400	0	0	1
75	11	round sporty	Advanced	Advanced	Garmin	400	1	1	1
75	11	round classic	Yes	Basic	Apple	300	0	0	1
75	12	round classic	No	Advanced	Samsung	200	1	0	1
75	12	rectangular	Yes	Basic	Garmin	400	0	1	1
75	13	round classic	Advanced	Standard	Samsung	400	1	1	1
75	13	rectangular	No	Basic	Garmin	300	0	0	1
75	14	rectangular	No	Advanced	Apple	200	0	0	1
75	14	round classic	Yes	Standard	Samsung	300	1	1	1
75	15	rectangular	Advanced	Standard	Samsung	200	1	1	1
75	15	round classic	Yes	Advanced	Garmin	400	0	0	1
76	1	rectangular	Advanced	Basic	Samsung	400	1	0	0
76	1	round sporty	Yes	Standard	Apple	300	0	1	0
76	2	round sporty	No	Standard	Apple	200	0	0	0
76	2	rectangular	Yes	Advanced	Samsung	300	1	1	0
76	3	round sporty	Yes	Basic	Apple	200	1	1	0
76	3	round sporty	No	Standard	Samsung	300	0	0	0
76	4	rectangular	No	Standard	Apple	400	0	0	0
76	4	round sporty	Yes	Basic	Samsung	300	1	1	0
76	5	round classic	Yes	Standard	Garmin	200	0	0	0
76	5	rectangular	No	Basic	Samsung	300	1	1	0
76	6	round classic	No	Standard	Samsung	200	0	0	0
76	6	round sporty	Advanced	Standard	Apple	300	1	1	0
76	7	round classic	No	Basic	Garmin	200	0	0	0
76	7	rectangular	Yes	Standard	Apple	300	1	1	0
76	8	round classic	No	Basic	Apple	300	0	0	0
76	8	rectangular	Yes	Standard	Samsung	200	1	1	0
76	9	round sporty	No	Standard	Samsung	400	0	0	0
76	9	round classic	Advanced	Advanced	Apple	300	1	1	0
76	10	rectangular	Advanced	Standard	Garmin	300	0	0	0
76	10	round sporty	Yes	Advanced	Samsung	400	1	1	0
76	11	round sporty	Advanced	Advanced	Garmin	400	0	0	0
76	11	round classic	Yes	Basic	Apple	300	1	1	0
76	12	round classic	No	Advanced	Samsung	200	1	1	0
76	12	rectangular	Yes	Basic	Garmin	400	0	0	0
76	13	round classic	Advanced	Standard	Samsung	400	1	1	0
76	13	rectangular	No	Basic	Garmin	300	0	0	0
76	14	rectangular	No	Advanced	Apple	200	0	0	0
76	14	round classic	Yes	Standard	Samsung	300	1	1	0
76	15	rectangular	Advanced	Standard	Samsung	200	1	1	0
76	15	round classic	Yes	Advanced	Garmin	400	0	0	0
77	1	rectangular	Advanced	Basic	Samsung	400	0	0	0
77	1	round sporty	Yes	Standard	Apple	300	1	1	0
77	2	round sporty	No	Standard	Apple	200	0	0	0
77	2	rectangular	Yes	Advanced	Samsung	300	1	1	0
77	3	round sporty	Yes	Basic	Apple	200	1	1	0
77	3	round sporty	No	Standard	Samsung	300	0	0	0
77	4	rectangular	No	Standard	Apple	400	0	0	0
77	4	round sporty	Yes	Basic	Samsung	300	1	1	0
77	5	round classic	Yes	Standard	Garmin	200	1	1	0
77	5	rectangular	No	Basic	Samsung	300	0	0	0
77	6	round classic	No	Standard	Samsung	200	0	0	0
77	6	round sporty	Advanced	Standard	Apple	300	1	1	0
77	7	round classic	No	Basic	Garmin	200	0	0	0
77	7	rectangular	Yes	Standard	Apple	300	1	1	0
77	8	round classic	No	Basic	Apple	300	0	0	0
77	8	rectangular	Yes	Standard	Samsung	200	1	1	0
77	9	round sporty	No	Standard	Samsung	400	0	0	0
77	9	round classic	Advanced	Advanced	Apple	300	1	1	0
77	10	rectangular	Advanced	Standard	Garmin	300	0	1	0
77	10	round sporty	Yes	Advanced	Samsung	400	1	0	0
77	11	round sporty	Advanced	Advanced	Garmin	400	1	1	0
77	11	round classic	Yes	Basic	Apple	300	0	0	0
77	12	round classic	No	Advanced	Samsung	200	1	1	0
77	12	rectangular	Yes	Basic	Garmin	400	0	0	0
77	13	round classic	Advanced	Standard	Samsung	400	1	1	0
77	13	rectangular	No	Basic	Garmin	300	0	0	0
77	14	rectangular	No	Advanced	Apple	200	1	1	0
77	14	round classic	Yes	Standard	Samsung	300	0	0	0
77	15	rectangular	Advanced	Standard	Samsung	200	1	1	0
77	15	round classic	Yes	Advanced	Garmin	400	0	0	0
78	1	rectangular	Advanced	Basic	Samsung	400	0	0	1
78	1	round sporty	Yes	Standard	Apple	300	1	1	1
78	2	round sporty	No	Standard	Apple	200	0	0	1
78	2	rectangular	Yes	Advanced	Samsung	300	1	1	1
78	3	round sporty	Yes	Basic	Apple	200	1	1	1
78	3	round sporty	No	Standard	Samsung	300	0	0	1
78	4	rectangular	No	Standard	Apple	400	0	0	1
78	4	round sporty	Yes	Basic	Samsung	300	1	1	1
78	5	round classic	Yes	Standard	Garmin	200	1	0	1
78	5	rectangular	No	Basic	Samsung	300	0	1	1
78	6	round classic	No	Standard	Samsung	200	0	0	1
78	6	round sporty	Advanced	Standard	Apple	300	1	1	1
78	7	round classic	No	Basic	Garmin	200	0	0	1
78	7	rectangular	Yes	Standard	Apple	300	1	1	1
78	8	round classic	No	Basic	Apple	300	0	0	1
78	8	rectangular	Yes	Standard	Samsung	200	1	1	1
78	9	round sporty	No	Standard	Samsung	400	0	0	1
78	9	round classic	Advanced	Advanced	Apple	300	1	1	1
78	10	rectangular	Advanced	Standard	Garmin	300	0	0	1
[truncated: 4,751 more rows]
